# Supplementary material for: Diphenyl­methyl isothio­cyanate
Source: Acta Crystallogr Sect E Struct Rep Online. 2012 Jan 14;68(Pt 2):o388. doi: 10.1107/S1600536812000888 (PMC3275065; doi:10.1107/S1600536812000888)
Supplement: Supplementary file 2 [file e-68-0o388-Isup2.hkl]

# 
# h,k,l, Fc-squared, Fo-squared, sigma(Fo-squared) and status flag 
# 
data_I
_shelx_title ' shelx in P-1' 
_shelx_refln_list_code          4 
_shelx_F_calc_maximum      164.99 
_exptl_crystal_F_000       472.00 
_reflns_d_resolution_high  0.7601 
 
loop_ 
 _symmetry_equiv_pos_as_xyz 
 'x, y, z' 
 '-x, -y, -z' 
 
_cell_length_a     9.6352 
_cell_length_b    10.2215 
_cell_length_c    11.9744 
_cell_angle_alpha  98.491 
_cell_angle_beta   95.296 
_cell_angle_gamma  93.573 
 
_shelx_F_squared_multiplier     1.000 
 
loop_ 
 _refln_index_h 
 _refln_index_k 
 _refln_index_l 
 _refln_F_squared_calc 
 _refln_F_squared_meas 
 _refln_F_squared_sigma 
 _refln_observed_status 
   1   0   0        0.55       -0.24      0.44 o 
   2   0   0     1465.41     1455.60     19.05 o 
   3   0   0     9762.97     8854.45    218.93 o 
   4   0   0     3754.57     3658.54     82.31 o 
   5   0   0     1551.72     1461.34     27.02 o 
   6   0   0        0.16        1.76      2.00 o 
   7   0   0       72.65       64.03      9.19 o 
   8   0   0     1984.80     1912.68     64.66 o 
   9   0   0       15.65       22.94      9.19 o 
  10   0   0        0.46        4.68      3.68 o 
  11   0   0       22.75       18.48     19.21 o 
  12   0   0       45.45       40.00     24.57 o 
 -12   1   0      316.98      328.20     23.61 o 
 -11   1   0      257.49      230.32     17.44 o 
 -10   1   0        0.03        1.81      4.00 o 
  -9   1   0      797.21      758.85     41.94 o 
  -8   1   0      272.90      253.81     14.86 o 
  -7   1   0       48.62       41.45      9.37 o 
  -6   1   0        7.37       11.65      4.41 o 
  -5   1   0      197.17      182.40      7.02 o 
  -4   1   0      308.70      301.79      7.62 o 
  -3   1   0       16.25       16.30      1.33 o 
  -2   1   0      248.27      243.48      2.96 o 
  -1   1   0        2.97        5.22      1.13 o 
   0   1   0      186.64      154.65      8.54 o 
   1   1   0        1.70        4.59      1.63 o 
   2   1   0     2505.67     2342.83     31.92 o 
   3   1   0      162.59      165.02      5.57 o 
   4   1   0      304.27      322.31      7.35 o 
   5   1   0      934.06      961.67     22.49 o 
   6   1   0        0.11        0.53      1.74 o 
   7   1   0        5.63        5.68      5.12 o 
   8   1   0     1520.89     1594.15     55.61 o 
   9   1   0       25.10       24.31     10.61 o 
  10   1   0       40.36       37.95     10.48 o 
  11   1   0      116.89      114.24     13.92 o 
  12   1   0       64.26       40.01     34.73 o 
 -12   2   0        4.87        5.25      7.39 o 
 -11   2   0        2.14        6.76      7.94 o 
 -10   2   0        1.15        4.87      8.52 o 
  -9   2   0      116.40      110.29     11.60 o 
  -8   2   0      108.56       95.76      9.22 o 
  -7   2   0        4.22        4.30      2.18 o 
  -6   2   0       82.22       88.81      5.12 o 
  -5   2   0      207.74      217.96      8.37 o 
  -4   2   0      369.49      378.58      6.30 o 
  -3   2   0       36.44       35.51      2.02 o 
  -2   2   0     1565.71     1529.02     25.98 o 
  -1   2   0     2457.50     2270.52     11.68 o 
   0   2   0     1828.08     1700.57     15.21 o 
   1   2   0     2811.98     2583.24     29.81 o 
   2   2   0        1.50        0.97      1.34 o 
   3   2   0       19.17       21.66      6.33 o 
   4   2   0       65.08       69.72      6.13 o 
   5   2   0       20.69       29.24     12.57 o 
   6   2   0       81.17       86.03      9.03 o 
   7   2   0      301.84      301.12     24.90 o 
   8   2   0       30.33       37.91     16.42 o 
   9   2   0        3.06        4.71      3.29 o 
  10   2   0        0.11        3.05      8.09 o 
  11   2   0        9.82        9.43     10.60 o 
  12   2   0       27.77       15.38     18.29 o 
 -12   3   0       30.32       21.55     15.41 o 
 -11   3   0       10.25       12.68     12.03 o 
 -10   3   0       62.07       67.87     11.25 o 
  -9   3   0      106.88      106.91     11.51 o 
  -8   3   0       42.24       49.67     19.20 o 
  -7   3   0      103.51      102.56      5.86 o 
  -6   3   0       28.29       15.69      6.22 o 
  -5   3   0     1519.69     1526.35     39.51 o 
  -4   3   0      780.77      805.11     18.94 o 
  -3   3   0      784.76      792.17     13.08 o 
  -2   3   0     3123.40     3089.58     27.03 o 
  -1   3   0     1654.78     1681.63     27.64 o 
   0   3   0      372.09      359.46      7.57 o 
   1   3   0      123.18      132.41      3.29 o 
   2   3   0       19.66       17.35      5.18 o 
   3   3   0     1737.84     1725.84     59.03 o 
   4   3   0     1822.95     1997.92     43.05 o 
   5   3   0      292.10      299.96     19.76 o 
   6   3   0       11.13       17.97      7.91 o 
   7   3   0      344.31      334.78     19.12 o 
   8   3   0      563.81      591.40     32.71 o 
   9   3   0       11.55       14.26      6.75 o 
  10   3   0       17.42       19.89      8.54 o 
  11   3   0      171.31      181.78     19.60 o 
  12   3   0       38.80       33.23     28.76 o 
 -12   4   0       29.39       23.07     19.87 o 
 -11   4   0        1.46        2.12      3.92 o 
 -10   4   0      212.35      207.43     18.54 o 
  -9   4   0      364.30      346.65     32.44 o 
  -8   4   0       45.04       45.16     23.08 o 
  -7   4   0       46.38       57.66     24.27 o 
  -6   4   0       42.56       32.34      6.27 o 
  -5   4   0     1016.11      981.92     24.00 o 
  -4   4   0       35.47       25.84      2.25 o 
  -3   4   0      791.33      821.17     18.18 o 
  -2   4   0        3.10        2.91      1.27 o 
  -1   4   0     4609.19     4618.63     81.88 o 
   0   4   0      382.95      410.07     15.40 o 
   1   4   0     1996.71     1966.17     74.07 o 
   2   4   0      284.50      289.50      7.01 o 
   3   4   0      408.93      397.14     10.58 o 
   4   4   0      322.55      277.59     17.06 o 
   5   4   0      316.22      375.55     17.84 o 
   6   4   0      122.21      117.33     11.24 o 
   7   4   0        3.09        4.64      5.33 o 
   8   4   0       99.21      100.85     14.03 o 
   9   4   0      139.01      145.67      9.93 o 
  10   4   0      101.66       94.20     13.55 o 
  11   4   0       32.07       19.55     16.54 o 
 -12   5   0        0.95        3.11      7.72 o 
 -11   5   0       24.23       24.11     19.61 o 
 -10   5   0       50.88       43.73     12.67 o 
  -9   5   0       13.21       12.28      8.84 o 
  -8   5   0      250.87      262.20     20.55 o 
  -7   5   0       15.61       21.22     11.41 o 
  -6   5   0       16.83       15.37      4.91 o 
  -5   5   0      132.87      138.14      6.98 o 
  -4   5   0       10.85       14.55      4.96 o 
  -3   5   0      477.43      494.96     15.82 o 
  -2   5   0      415.50      443.71     10.61 o 
  -1   5   0        0.00        0.48      1.99 o 
   0   5   0      673.60      658.78     35.01 o 
   1   5   0        2.03        2.33      1.01 o 
   2   5   0        3.35        3.51      1.13 o 
   3   5   0       13.80       17.97      6.16 o 
   4   5   0      184.86      197.06     11.26 o 
   5   5   0        3.39        7.46      5.26 o 
   6   5   0      302.99      316.35     14.02 o 
   7   5   0      285.22      292.58     21.30 o 
   8   5   0       38.96       40.53     13.73 o 
   9   5   0       21.66       20.60     12.63 o 
  10   5   0        0.22        2.24      3.88 o 
  11   5   0       16.30       12.96      8.15 o 
 -11   6   0        0.12        4.31      6.63 o 
 -10   6   0        1.98        3.09      4.57 o 
  -9   6   0       23.21       23.60     12.76 o 
  -8   6   0      106.10       98.54     10.42 o 
  -7   6   0       32.10       37.54     17.70 o 
  -6   6   0      254.62      266.28     10.89 o 
  -5   6   0        7.13        9.89      4.75 o 
  -4   6   0       53.15       53.37      5.55 o 
  -3   6   0      560.04      584.59     18.48 o 
  -2   6   0        3.34        3.69      2.02 o 
  -1   6   0        5.32        5.89      2.98 o 
   0   6   0        1.64        5.62      3.20 o 
   1   6   0        0.24        1.51      1.07 o 
   2   6   0      243.92      244.29      7.96 o 
   3   6   0       60.02       62.39      4.72 o 
   4   6   0      291.52      303.79     14.65 o 
   5   6   0        3.78        5.39      3.36 o 
   6   6   0      882.84      921.77     47.03 o 
   7   6   0       56.36       71.96      8.82 o 
   8   6   0       42.42       40.74     13.90 o 
   9   6   0        0.64        2.25      4.31 o 
  10   6   0       69.18       70.71     16.02 o 
 -11   7   0      110.79      111.82     16.14 o 
 -10   7   0       72.81      103.17     14.70 o 
  -9   7   0       70.74       73.26     14.56 o 
  -8   7   0       61.04       54.18     11.13 o 
  -7   7   0        0.05        3.07      4.10 o 
  -6   7   0     1541.17     1544.42    101.23 o 
  -5   7   0      933.25      969.81     28.14 o 
  -4   7   0       10.03       11.21      5.24 o 
  -3   7   0       14.02       15.76      3.10 o 
  -2   7   0      636.44      664.18     49.99 o 
  -1   7   0     1439.94     1469.11     35.35 o 
   0   7   0      832.94      785.49     83.08 o 
   1   7   0        5.27        7.73      4.37 o 
   2   7   0      737.34      737.84     35.67 o 
   3   7   0      920.89      927.03     32.04 o 
   4   7   0       14.77       20.86      7.36 o 
   5   7   0     1206.28     1263.78     36.01 o 
   6   7   0      299.35      312.69     18.16 o 
   7   7   0     1061.11     1135.79     28.31 o 
   8   7   0      119.26      141.93     15.45 o 
   9   7   0        0.92        2.41      4.33 o 
  10   7   0      130.95      125.89     12.44 o 
 -10   8   0       29.89       39.95      9.93 o 
  -9   8   0       83.93       98.17     14.94 o 
  -8   8   0        8.45        7.24      9.00 o 
  -7   8   0       96.94      100.30      9.58 o 
  -6   8   0        0.01        1.24      2.55 o 
  -5   8   0       64.69       71.22      6.96 o 
  -4   8   0     1148.37     1229.57     46.34 o 
  -3   8   0      136.01      125.78     15.49 o 
  -2   8   0       23.62       28.04     10.46 o 
  -1   8   0      168.85      160.05     30.99 o 
   0   8   0       43.97       39.24     15.17 o 
   1   8   0       55.52       61.19     20.21 o 
   2   8   0       39.03       35.65      3.11 o 
   3   8   0      214.99      201.91      9.48 o 
   4   8   0       19.53       17.72      6.55 o 
   5   8   0       45.91       50.34      8.65 o 
   6   8   0      169.70      169.24     12.28 o 
   7   8   0        1.12        4.79      4.32 o 
   8   8   0       86.82       86.66     14.81 o 
   9   8   0        0.12        0.81      4.78 o 
  -8   9   0       46.82       42.57     31.54 o 
  -7   9   0       19.21       20.04     21.35 o 
  -6   9   0       73.20       74.81     34.42 o 
  -5   9   0       86.00       73.00     19.43 o 
  -4   9   0        8.92        7.10      4.71 o 
  -3   9   0       75.68       68.54     13.47 o 
  -2   9   0       83.11       78.64     17.06 o 
  -1   9   0       31.90       26.14      9.36 o 
   0   9   0        2.80        1.08      3.34 o 
   1   9   0      339.50      301.29     21.45 o 
   2   9   0       98.12       90.25     15.93 o 
   3   9   0       98.31      114.04     32.16 o 
   4   9   0      131.97      130.90     18.96 o 
   5   9   0        0.02        3.80      3.72 o 
   6   9   0       75.71       57.57     25.98 o 
   7   9   0        5.04       10.78      7.48 o 
   8   9   0       71.17       53.67     31.86 o 
  -9  10   0        5.66        4.38      7.82 o 
  -8  10   0       70.52       76.14     16.86 o 
  -7  10   0       16.32       21.84     37.99 o 
  -6  10   0        6.03       13.83      9.94 o 
  -5  10   0      106.38       95.39     11.24 o 
  -4  10   0        9.03       11.63      6.62 o 
  -3  10   0       39.74       43.44     24.10 o 
  -2  10   0      250.57      253.89     26.72 o 
  -1  10   0       27.45       29.23     17.06 o 
   0  10   0        9.42       10.81      6.87 o 
   1  10   0        5.28       12.90     10.43 o 
   2  10   0      235.92      250.87     28.50 o 
   3  10   0      368.22      353.63     29.30 o 
   4  10   0       15.64       18.54     10.72 o 
   5  10   0      163.43      177.66     17.65 o 
   6  10   0       47.24       51.83     23.20 o 
   7  10   0       72.93       58.18     38.55 o 
  -7  11   0      226.62      223.64     25.03 o 
  -6  11   0       89.58      111.68     30.96 o 
  -5  11   0        2.19        4.96      7.65 o 
  -4  11   0       13.38       13.65      8.47 o 
  -3  11   0       13.16       15.02     13.80 o 
  -2  11   0       90.21       79.94     10.55 o 
  -1  11   0       78.01       69.75     14.04 o 
   0  11   0      141.46      124.65     18.65 o 
   1  11   0        3.98        4.97      5.50 o 
   2  11   0       80.16       78.33     16.65 o 
   3  11   0       11.52       10.82     10.20 o 
   4  11   0      155.02      169.46     15.31 o 
   5  11   0        9.77        7.51      5.36 o 
   6  11   0        0.64        2.39      4.83 o 
  -6  12   0        0.47        3.35      9.23 o 
  -5  12   0        3.54        4.19     12.28 o 
  -4  12   0       12.88        8.67      6.76 o 
  -3  12   0      234.68      260.55     21.11 o 
  -2  12   0        1.51       -0.49      6.32 o 
  -1  12   0       60.94       56.00     12.56 o 
   0  12   0        0.00        2.17      6.55 o 
   1  12   0       48.66       28.33     21.39 o 
   2  12   0        5.07        8.44      6.56 o 
   3  12   0        0.16        2.47      8.20 o 
   4  12   0        0.17        5.42      7.81 o 
  -3  13   0       33.00       34.61     31.40 o 
  -2  13   0      109.54       98.88     11.63 o 
  -1  13   0       45.86       39.58     10.63 o 
   0  13   0      111.68      113.23     14.50 o 
   1  13   0       54.91       48.53     41.31 o 
  -2 -13   1        4.25        3.66      7.61 o 
  -1 -13   1        2.13       -1.64      6.20 o 
   0 -13   1        3.42        1.45      5.46 o 
   1 -13   1      133.23      118.41     14.00 o 
   2 -13   1        0.47        3.03      5.55 o 
   3 -13   1        8.53        6.15      4.63 o 
  -4 -12   1        0.57        1.60      5.19 o 
  -3 -12   1       96.38       92.64     12.89 o 
  -2 -12   1       33.74       25.53     19.69 o 
  -1 -12   1       26.22       30.80     28.21 o 
   0 -12   1      115.27      115.86     13.28 o 
   1 -12   1       41.22       29.35     23.21 o 
   2 -12   1       38.01       39.11     21.34 o 
   3 -12   1       19.19       13.88     10.36 o 
   4 -12   1       42.75       40.36     10.50 o 
   5 -12   1      162.16      183.28     38.86 o 
   6 -12   1        3.34       12.45     11.08 o 
  -6 -11   1       46.59       28.07     25.23 o 
  -5 -11   1      115.30      100.24     28.93 o 
  -4 -11   1        3.71        9.53     12.53 o 
  -3 -11   1      115.92      126.21     14.46 o 
  -2 -11   1       49.52       39.95     24.27 o 
  -1 -11   1       27.63       27.75     14.48 o 
   0 -11   1      288.32      299.22     22.07 o 
   1 -11   1      248.24      261.88     23.32 o 
   2 -11   1        3.60       10.66      8.11 o 
   3 -11   1       37.73       30.89     24.89 o 
   4 -11   1       54.62       52.57      8.65 o 
   5 -11   1       11.00       14.23     13.07 o 
   6 -11   1      164.89      174.97     23.58 o 
   7 -11   1       10.93        5.28      9.37 o 
  -7 -10   1        0.14        2.31      4.64 o 
  -6 -10   1       30.00       24.07     14.63 o 
  -5 -10   1       64.32       55.22     29.47 o 
  -4 -10   1      240.11      241.03     31.70 o 
  -3 -10   1       52.91       50.38     22.68 o 
  -2 -10   1       62.32       60.39     26.83 o 
  -1 -10   1      110.74       88.82     30.42 o 
   0 -10   1        0.06        3.32      5.91 o 
   1 -10   1      205.53      180.74     19.59 o 
   2 -10   1       42.34       38.77     23.39 o 
   3 -10   1        3.61        3.59      4.52 o 
   4 -10   1        2.52        1.87      3.53 o 
   5 -10   1       82.47       66.10      8.02 o 
   6 -10   1       91.66       79.06     64.19 o 
   7 -10   1        2.22       -0.74      9.72 o 
   8 -10   1        7.37        5.96     10.68 o 
   9 -10   1       21.25       16.50     25.25 o 
  -8  -9   1        0.02        0.57      6.21 o 
  -7  -9   1       25.48       25.41     14.14 o 
  -6  -9   1      206.34      205.08     17.78 o 
  -5  -9   1        7.57        4.52      3.33 o 
  -4  -9   1       34.08       39.96     20.53 o 
  -3  -9   1      346.21      319.77     25.79 o 
  -2  -9   1       21.35       20.05      8.97 o 
  -1  -9   1       98.40       92.15     30.92 o 
   0  -9   1      117.14      104.42     10.93 o 
   1  -9   1       77.61       66.17     11.94 o 
   2  -9   1       44.40       45.19     15.43 o 
   3  -9   1        6.54       11.66      5.55 o 
   4  -9   1      152.58      149.90     13.39 o 
   5  -9   1      191.12      168.84     18.18 o 
   6  -9   1      142.92      132.51     13.07 o 
   7  -9   1       76.58       83.58     59.56 o 
   8  -9   1      175.89      161.44     22.09 o 
   9  -9   1       30.13       28.68     25.14 o 
  -9  -8   1       91.64       82.69     16.25 o 
  -8  -8   1      119.56      122.66     12.64 o 
  -7  -8   1      213.50      199.86     13.68 o 
  -6  -8   1        1.66        3.28      3.64 o 
  -5  -8   1      916.74     1016.79     23.04 o 
  -4  -8   1     1438.76     1380.75     57.80 o 
  -3  -8   1      306.72      294.88     13.17 o 
  -2  -8   1     1071.05      929.28     87.55 o 
  -1  -8   1     1294.94     1237.59     57.42 o 
   0  -8   1      356.02      353.29     43.75 o 
   1  -8   1        0.52       -0.15      5.74 o 
   2  -8   1      713.24      720.06     32.21 o 
   3  -8   1      855.53      880.52     25.13 o 
   4  -8   1     1114.06     1221.88     33.91 o 
   5  -8   1      376.64      369.88     19.95 o 
   6  -8   1       86.20       81.14      7.61 o 
   7  -8   1       16.36       18.29      9.25 o 
   8  -8   1       86.65      100.33     10.84 o 
   9  -8   1      116.29      143.05     14.16 o 
  10  -8   1        1.74        1.10      6.51 o 
 -10  -7   1       25.34       20.29     14.02 o 
  -9  -7   1      115.59      132.34     13.10 o 
  -8  -7   1      162.06      172.40     13.91 o 
  -7  -7   1        3.67        3.85      4.26 o 
  -6  -7   1      305.34      316.16     16.46 o 
  -5  -7   1      160.78      154.88     12.39 o 
  -4  -7   1      338.57      334.01     14.49 o 
  -3  -7   1        2.91        3.10      1.35 o 
  -2  -7   1      334.56      346.91     11.73 o 
  -1  -7   1        4.85        4.67      2.42 o 
   0  -7   1        7.95        7.75      3.64 o 
   1  -7   1     1160.86     1246.09     49.59 o 
   2  -7   1        0.08        1.07      0.86 o 
   3  -7   1      126.80      118.50     10.16 o 
   4  -7   1        0.04        1.94      2.72 o 
   5  -7   1      303.65      281.15     17.12 o 
   6  -7   1        9.22       15.20      6.97 o 
   7  -7   1      355.72      340.85     18.27 o 
   8  -7   1        2.44        2.43      5.31 o 
   9  -7   1       81.69       76.99     13.11 o 
  10  -7   1      107.64      110.12     16.87 o 
  11  -7   1       54.47       51.33     14.17 o 
 -10  -6   1        0.21        0.66      4.64 o 
  -9  -6   1       38.12       30.02     15.92 o 
  -8  -6   1      157.85      132.38     14.26 o 
  -7  -6   1       14.10       14.84      6.15 o 
  -6  -6   1       35.13       35.77      9.98 o 
  -5  -6   1        8.52       12.67      4.20 o 
  -4  -6   1      149.81      156.68     13.30 o 
  -3  -6   1       75.62       72.50      5.82 o 
  -2  -6   1       64.65       58.57      3.71 o 
  -1  -6   1      148.26      154.56      7.05 o 
   0  -6   1       57.98       58.55     19.79 o 
   1  -6   1      389.59      414.33     16.27 o 
   2  -6   1      213.17      195.25      9.75 o 
   3  -6   1      819.77      853.82     25.97 o 
   4  -6   1        7.53        7.45      2.62 o 
   5  -6   1       42.62       44.02      5.48 o 
   6  -6   1      100.71      108.25     10.14 o 
   7  -6   1       46.18       41.67      5.61 o 
   8  -6   1        2.24        5.66      3.66 o 
   9  -6   1        0.49        1.23      7.55 o 
  10  -6   1       20.84       13.70     11.97 o 
  11  -6   1        1.25        3.22      6.19 o 
 -11  -5   1        6.63        2.63      3.80 o 
 -10  -5   1        0.10        2.17      3.69 o 
  -9  -5   1       85.74       78.50     13.58 o 
  -8  -5   1        0.81        2.04      3.40 o 
  -7  -5   1       44.99       42.92      9.45 o 
  -6  -5   1      679.73      698.90     29.72 o 
  -5  -5   1      204.17      207.31     13.78 o 
  -4  -5   1      106.90      103.77      7.08 o 
  -3  -5   1      567.99      596.40     15.73 o 
  -2  -5   1       26.45       20.76      3.13 o 
  -1  -5   1     1341.99     1442.21     27.94 o 
   0  -5   1        4.05        6.47      2.08 o 
   1  -5   1     1522.47     1660.40     31.48 o 
   2  -5   1      279.88      299.44     10.04 o 
   3  -5   1     1434.92     1523.01     44.07 o 
   4  -5   1      219.23      211.10      9.31 o 
   5  -5   1       54.94       55.51      5.33 o 
   6  -5   1      118.03      113.12      6.41 o 
   7  -5   1     1136.14     1077.78     61.87 o 
   8  -5   1      286.51      271.68     20.36 o 
   9  -5   1       60.59       47.94     20.65 o 
  10  -5   1        0.15        1.72      5.78 o 
  11  -5   1      114.22      119.01     13.71 o 
 -11  -4   1       60.59       56.51      8.03 o 
 -10  -4   1        6.16        7.29      6.26 o 
  -9  -4   1       70.08       75.85     12.62 o 
  -8  -4   1        0.31        2.00      3.03 o 
  -7  -4   1      220.66      228.97     13.50 o 
  -6  -4   1      346.78      356.92     17.07 o 
  -5  -4   1     1045.05     1087.52     45.08 o 
  -4  -4   1      447.98      435.66     19.52 o 
  -3  -4   1       12.51       13.23      3.69 o 
  -2  -4   1      495.03      479.67      7.31 o 
  -1  -4   1      950.91      892.71     17.19 o 
   0  -4   1     1381.31     1356.23     11.98 o 
   1  -4   1       20.88       26.07      3.49 o 
   2  -4   1      355.38      362.97      7.30 o 
   3  -4   1      689.25      688.03     28.74 o 
   4  -4   1      372.44      312.09     20.44 o 
   5  -4   1     1162.88     1195.71     28.78 o 
   6  -4   1       17.95       17.31      3.05 o 
   7  -4   1      333.74      320.37     10.89 o 
   8  -4   1      338.44      333.89     25.21 o 
   9  -4   1      190.49      184.85     20.79 o 
  10  -4   1       72.58       61.35     13.60 o 
  11  -4   1        7.42        9.16      5.62 o 
  12  -4   1        0.53        1.75      5.92 o 
 -12  -3   1       23.07       18.86     12.42 o 
 -11  -3   1        4.17        6.08      4.42 o 
 -10  -3   1       16.64       11.44      7.41 o 
  -9  -3   1       25.83       29.79     10.42 o 
  -8  -3   1       29.55       33.12     10.01 o 
  -7  -3   1      245.15      229.27     15.92 o 
  -6  -3   1      119.45      124.68     10.53 o 
  -5  -3   1      773.59      769.94     23.87 o 
  -4  -3   1      413.10      405.36     19.55 o 
  -3  -3   1      267.24      278.83      6.76 o 
  -2  -3   1      751.85      712.71     13.59 o 
  -1  -3   1        1.64        3.67      1.23 o 
   0  -3   1     3144.90     2976.82     67.80 o 
   1  -3   1     1000.40     1004.17     23.09 o 
   2  -3   1       16.75       20.78      2.36 o 
   3  -3   1        0.70        1.10      1.30 o 
   4  -3   1       24.12       23.17      2.20 o 
   5  -3   1        0.11        1.10      1.40 o 
   6  -3   1       76.36       73.71      4.02 o 
   7  -3   1       10.55       10.29      3.99 o 
   8  -3   1       24.84       32.60     16.83 o 
   9  -3   1       48.48       55.65     20.11 o 
  10  -3   1       11.77       10.59      9.45 o 
  11  -3   1        0.33        0.55      3.88 o 
  12  -3   1       10.17       12.24      8.65 o 
 -12  -2   1       59.21       70.87     11.11 o 
 -11  -2   1       11.47       13.59     11.71 o 
 -10  -2   1       18.55       11.75      7.56 o 
  -9  -2   1       48.55       46.37     12.30 o 
  -8  -2   1       26.85       28.36     11.24 o 
  -7  -2   1        2.94        6.00      2.62 o 
  -6  -2   1        2.29        4.75      3.04 o 
  -5  -2   1      421.90      466.66     15.11 o 
  -4  -2   1     1079.29     1182.77     20.83 o 
  -3  -2   1      222.32      237.00      8.68 o 
  -2  -2   1      371.73      342.95      8.30 o 
  -1  -2   1      493.66      469.96      7.92 o 
   0  -2   1     1170.61     1106.23     24.41 o 
   1  -2   1      106.94      105.68      3.08 o 
   2  -2   1     3420.04     3258.02     31.39 o 
   3  -2   1       76.41       78.02      2.57 o 
   4  -2   1     1188.68     1330.05     34.40 o 
   5  -2   1      134.51      123.91      4.91 o 
   6  -2   1      552.23      550.81     16.12 o 
   7  -2   1      508.88      489.04     17.41 o 
   8  -2   1      138.32      123.42     12.23 o 
   9  -2   1       15.67       13.59      8.29 o 
  10  -2   1      105.85      113.76     19.80 o 
  11  -2   1       55.68       49.46     13.86 o 
  12  -2   1        6.73        3.42      6.54 o 
 -12  -1   1        0.21        1.86      7.11 o 
 -11  -1   1       94.71      104.96     20.15 o 
 -10  -1   1      497.16      510.19     26.90 o 
  -9  -1   1       17.36       21.77      9.82 o 
  -8  -1   1       73.49       75.29      9.43 o 
  -7  -1   1      365.12      347.20     14.46 o 
  -6  -1   1      872.30      824.87     57.01 o 
  -5  -1   1     1716.32     1830.37     40.68 o 
  -4  -1   1      104.77      102.21      9.10 o 
  -3  -1   1     2903.21     2855.19     17.23 o 
  -2  -1   1    27220.69    25570.03    875.84 o 
  -1  -1   1      436.17      409.02      3.71 o 
   0  -1   1     2028.24     1759.03     43.42 o 
   1  -1   1        2.74        2.91      1.02 o 
   2  -1   1    16744.97    15207.29    466.35 o 
   3  -1   1     3413.94     3091.89    103.35 o 
   4  -1   1        1.60        2.00      1.12 o 
   5  -1   1     1904.83     2118.33    148.99 o 
   6  -1   1     1984.78     1849.09     92.01 o 
   7  -1   1      205.62      190.48     11.34 o 
   8  -1   1      104.76       95.61     13.08 o 
   9  -1   1       70.51       75.21     28.32 o 
  10  -1   1      158.52      156.40     17.49 o 
  11  -1   1       62.42       57.19     13.69 o 
  12  -1   1        0.21        1.04      6.60 o 
 -12   0   1       10.27        9.30      9.05 o 
 -11   0   1       28.70       23.99     20.45 o 
 -10   0   1       92.57      103.84     16.70 o 
  -9   0   1      444.59      475.11     32.18 o 
  -8   0   1      249.43      234.65      9.30 o 
  -7   0   1      175.79      165.83      9.98 o 
  -6   0   1      554.87      543.57     26.51 o 
  -5   0   1      984.43      966.46     20.60 o 
  -4   0   1        4.55       17.29      3.86 o 
  -3   0   1       11.49       11.18      2.07 o 
  -2   0   1      243.50      239.58      4.21 o 
  -1   0   1      315.77      331.08      2.62 o 
   0   0   1       23.37       18.26      0.97 o 
   1   0   1      269.29      262.50      3.80 o 
   2   0   1     4903.92     4537.98     64.56 o 
   3   0   1     1929.79     2036.69     25.79 o 
   4   0   1      134.57      115.65      5.36 o 
   5   0   1     2222.14     2210.15     38.45 o 
   6   0   1     2289.63     2251.18     54.18 o 
   7   0   1       25.25       31.11     11.55 o 
   8   0   1     1305.63     1308.74     47.05 o 
   9   0   1        0.66        1.65      4.07 o 
  10   0   1      877.66      764.69     45.19 o 
  11   0   1       37.64       31.66     23.88 o 
  12   0   1        3.33        4.26      4.72 o 
 -12   1   1        0.50        2.76      5.21 o 
 -11   1   1        1.99        5.01      9.45 o 
 -10   1   1        6.86        6.72      4.50 o 
  -9   1   1       67.84       63.85      5.96 o 
  -8   1   1      141.92      115.75     10.99 o 
  -7   1   1      143.60      133.09      9.68 o 
  -6   1   1      783.15      805.21     22.20 o 
  -5   1   1       26.75       26.99      4.42 o 
  -4   1   1       72.99       70.42      4.10 o 
  -3   1   1      127.48      132.72      5.61 o 
  -2   1   1      604.99      606.66     13.05 o 
  -1   1   1      862.32      868.32     16.66 o 
   0   1   1      457.29      447.98     13.78 o 
   1   1   1      643.98      668.87     17.27 o 
   2   1   1        4.75        7.66      2.76 o 
   3   1   1       87.42       83.84      3.47 o 
   4   1   1      135.80      139.97      8.49 o 
   5   1   1       13.02       12.24      4.62 o 
   6   1   1        1.06        3.23      4.05 o 
   7   1   1      331.77      312.21     19.67 o 
   8   1   1      752.21      728.94     37.95 o 
   9   1   1      180.07      168.20     13.03 o 
  10   1   1      514.52      506.17     34.33 o 
  11   1   1      159.79      139.41     13.39 o 
  12   1   1        7.51        6.16      6.29 o 
 -12   2   1        7.53       12.37     14.78 o 
 -11   2   1       98.42       98.13     13.40 o 
 -10   2   1        7.88        6.00      7.62 o 
  -9   2   1       66.76       60.12     11.31 o 
  -8   2   1      440.34      450.72     15.47 o 
  -7   2   1      320.19      315.14     12.27 o 
  -6   2   1      196.23      211.67     10.11 o 
  -5   2   1      869.64      879.55     23.99 o 
  -4   2   1      259.91      290.84      7.49 o 
  -3   2   1      489.07      474.19      7.76 o 
  -2   2   1        0.16        1.25      0.65 o 
  -1   2   1    10721.96    10178.93    403.17 o 
   0   2   1     1246.98     1210.82     14.65 o 
   1   2   1     2513.87     2316.06     56.29 o 
   2   2   1     6440.14     5721.63     91.70 o 
   3   2   1      173.46      198.59      8.87 o 
   4   2   1        1.62       85.98      8.66 o 
   5   2   1      637.95      577.62     30.54 o 
   6   2   1      885.76      890.97     34.44 o 
   7   2   1        3.32        3.38      4.51 o 
   8   2   1        0.84        3.27      6.02 o 
   9   2   1      121.21      128.06     37.93 o 
  10   2   1      121.31      125.91     14.09 o 
  11   2   1        3.39        3.83      5.95 o 
  12   2   1       30.85       24.19     28.20 o 
 -12   3   1       41.35       32.95     21.46 o 
 -11   3   1      106.74      124.75     17.71 o 
 -10   3   1       59.75       64.94      9.23 o 
  -9   3   1        0.92        3.28      4.93 o 
  -8   3   1      191.14      189.70     16.37 o 
  -7   3   1      201.67      199.60     16.45 o 
  -6   3   1       45.91       41.63     17.78 o 
  -5   3   1      163.66      161.16     11.84 o 
  -4   3   1       68.98       69.97      6.07 o 
  -3   3   1      501.80      502.89      9.02 o 
  -2   3   1       13.37       13.91      1.83 o 
  -1   3   1     2242.48     2189.92     53.90 o 
   0   3   1     1398.83     1376.65     10.37 o 
   1   3   1        7.12        6.83      2.78 o 
   2   3   1     1054.77     1034.83     19.61 o 
   3   3   1     4123.01     4140.48     98.80 o 
   4   3   1      139.12      127.94      8.24 o 
   5   3   1      186.81      195.34     11.90 o 
   6   3   1      351.20      327.05     17.56 o 
   7   3   1        8.42       15.20      7.70 o 
   8   3   1      124.07      124.46     15.85 o 
   9   3   1      100.75       94.74     17.41 o 
  10   3   1        2.74        7.60      5.40 o 
  11   3   1       66.76       53.64     29.26 o 
 -12   4   1       66.55       45.68     39.25 o 
 -11   4   1        0.00        3.54      7.24 o 
 -10   4   1      252.33      252.14     20.91 o 
  -9   4   1      123.77      116.34     12.75 o 
  -8   4   1      353.87      355.85     29.64 o 
  -7   4   1        3.42        6.05      3.29 o 
  -6   4   1      643.43      651.81     28.14 o 
  -5   4   1     1120.38     1164.98     49.96 o 
  -4   4   1       72.69       78.13      3.88 o 
  -3   4   1        0.08        0.28      1.26 o 
  -2   4   1      727.26      740.99     12.66 o 
  -1   4   1       63.39       55.83      4.19 o 
   0   4   1      564.02      597.28     13.03 o 
   1   4   1      393.26      411.70     12.64 o 
   2   4   1      236.55      249.22     10.41 o 
   3   4   1     1577.50     1615.82     48.15 o 
   4   4   1      167.98      186.72     13.21 o 
   5   4   1       14.11       12.33      5.37 o 
   6   4   1      382.35      381.65     19.77 o 
   7   4   1        0.10        1.71      3.96 o 
   8   4   1      218.56      203.19     14.19 o 
   9   4   1       48.55       45.14     19.31 o 
  10   4   1       27.88       20.04      7.74 o 
  11   4   1        9.54        3.83      3.77 o 
 -12   5   1        0.12        1.82      4.46 o 
 -11   5   1        0.30        1.73      5.23 o 
 -10   5   1       17.02       11.80     12.30 o 
  -9   5   1       31.50       25.40     13.75 o 
  -8   5   1      152.91      162.55     15.76 o 
  -7   5   1       39.63       40.60     18.02 o 
  -6   5   1      407.47      425.03     21.60 o 
  -5   5   1      278.79      286.70     11.06 o 
  -4   5   1      765.36      839.45     21.24 o 
  -3   5   1      415.56      430.27     11.24 o 
  -2   5   1       53.03       57.98      4.27 o 
  -1   5   1      123.56      103.31      7.99 o 
   0   5   1     2095.99     2294.58     67.05 o 
   1   5   1      303.82      285.60     30.99 o 
   2   5   1       55.20       61.76      4.61 o 
   3   5   1       39.97       42.40      5.10 o 
   4   5   1      359.11      378.05     20.85 o 
   5   5   1       35.67       42.10     15.68 o 
   6   5   1       76.01       71.03     10.61 o 
   7   5   1       25.46       23.27     11.63 o 
   8   5   1      344.44      336.43     25.11 o 
   9   5   1       57.21       56.65     10.08 o 
  10   5   1        4.57        7.49      4.20 o 
  11   5   1        0.02        2.57      3.68 o 
 -11   6   1       27.42       16.87     14.17 o 
 -10   6   1       17.48       14.66     12.40 o 
  -9   6   1      246.57      272.95     22.27 o 
  -8   6   1      219.44      226.40     20.05 o 
  -7   6   1      214.56      248.08     18.52 o 
  -6   6   1       12.83       30.55     11.05 o 
  -5   6   1        4.20        3.78      2.17 o 
  -4   6   1      768.87      803.11     23.35 o 
  -3   6   1      548.55      553.85     17.77 o 
  -2   6   1      350.58      324.09     13.61 o 
  -1   6   1      527.73      543.24     30.47 o 
   0   6   1        0.74        0.11      3.59 o 
   1   6   1     1171.38     1173.19     58.72 o 
   2   6   1       26.99       20.93      5.14 o 
   3   6   1      512.41      534.33     22.42 o 
   4   6   1       35.11       35.85     13.06 o 
   5   6   1      584.27      627.03     40.50 o 
   6   6   1       48.60       53.97      8.95 o 
   7   6   1      153.91      188.52     17.64 o 
   8   6   1       28.98       27.70      8.89 o 
   9   6   1       19.18       20.86      8.40 o 
  10   6   1      111.44      110.60     12.48 o 
 -11   7   1       37.15       28.69     24.60 o 
 -10   7   1       37.51       37.72     11.32 o 
  -9   7   1      174.72      172.21     15.10 o 
  -8   7   1        6.77        7.95      5.03 o 
  -7   7   1      188.60      211.05     32.26 o 
  -6   7   1     1015.88     1050.50     40.89 o 
  -5   7   1        1.78        2.36      1.84 o 
  -4   7   1      162.59      143.42     11.79 o 
  -3   7   1      134.46      131.56     11.40 o 
  -2   7   1      268.71      292.21     40.59 o 
  -1   7   1      712.50      649.56     75.48 o 
   0   7   1      449.71      441.22     24.14 o 
   1   7   1       96.68       99.98     15.61 o 
   2   7   1      656.82      652.39     21.90 o 
   3   7   1       18.56       16.96      8.21 o 
   4   7   1      381.84      411.45     16.94 o 
   5   7   1       26.57       29.00      8.51 o 
   6   7   1        4.25        7.61      4.21 o 
   7   7   1       64.92       58.58     12.48 o 
   8   7   1       58.20       67.20     13.53 o 
   9   7   1       32.65       33.72     20.94 o 
  10   7   1        0.56        1.09      3.06 o 
 -10   8   1        1.90        5.68      3.96 o 
  -9   8   1        5.54        1.68      6.05 o 
  -8   8   1        1.44        1.16      3.66 o 
  -7   8   1        4.18        4.61      4.48 o 
  -6   8   1       24.41       17.68      8.25 o 
  -5   8   1        1.20        0.29      2.23 o 
  -4   8   1       80.39       74.55      4.55 o 
  -3   8   1        0.06        1.99      3.42 o 
  -2   8   1       40.04       40.24     18.44 o 
  -1   8   1      133.11      107.90     21.02 o 
   0   8   1        0.38        3.24      5.31 o 
   1   8   1        1.17        3.02      3.58 o 
   2   8   1        4.97        6.77      2.80 o 
   3   8   1       56.77       59.81     10.55 o 
   4   8   1        0.34        1.50      2.20 o 
   5   8   1      118.39      125.00     10.88 o 
   6   8   1        0.20        2.00      5.47 o 
   7   8   1       10.20        6.93      9.73 o 
   8   8   1       56.04       34.17     23.26 o 
   9   8   1       37.43       29.10     21.68 o 
  -9   9   1        1.09        4.63      7.79 o 
  -8   9   1      101.26      118.44     20.89 o 
  -7   9   1       91.73       84.91     19.01 o 
  -6   9   1        6.61       10.73     10.27 o 
  -5   9   1       54.07       50.23      8.78 o 
  -4   9   1       21.13       21.88      9.93 o 
  -3   9   1      237.90      247.24     19.73 o 
  -2   9   1       45.19       54.66     20.32 o 
  -1   9   1       10.53       23.20     15.90 o 
   0   9   1      338.27      308.86     23.90 o 
   1   9   1       94.69       88.47     18.41 o 
   2   9   1       17.47       22.47     12.63 o 
   3   9   1        0.18        5.76      5.47 o 
   4   9   1        0.09        1.60      3.73 o 
   5   9   1      174.05      181.60     18.51 o 
   6   9   1      229.12      219.38     17.74 o 
   7   9   1       16.88       15.04      9.35 o 
   8   9   1       97.98      103.72     16.51 o 
  -8  10   1        9.27       21.73     24.89 o 
  -7  10   1       29.22       26.63     29.47 o 
  -6  10   1        0.45       -1.47      9.56 o 
  -5  10   1       28.69       20.00     13.77 o 
  -4  10   1      108.85      101.66     23.03 o 
  -3  10   1      251.91      231.15     21.35 o 
  -2  10   1      264.88      282.96     25.35 o 
  -1  10   1       51.26       35.82     19.61 o 
   0  10   1      132.15      130.58     14.36 o 
   1  10   1       42.68       36.86     18.70 o 
   2  10   1       79.73       74.42     37.27 o 
   3  10   1      119.79      124.71     22.21 o 
   4  10   1       36.15       35.69     16.32 o 
   5  10   1       36.40       38.63     18.31 o 
   6  10   1       75.67       72.13     44.68 o 
   7  10   1        3.26        3.23      7.60 o 
  -7  11   1        2.85       10.19     14.62 o 
  -6  11   1      166.36      155.80     24.70 o 
  -5  11   1      123.97      159.64     23.80 o 
  -4  11   1       14.11       13.24      7.80 o 
  -3  11   1       42.26       46.50      9.61 o 
  -2  11   1       63.98       60.62     28.86 o 
  -1  11   1      155.65      142.07     18.01 o 
   0  11   1       39.89       25.82     18.02 o 
   1  11   1       15.91       20.94     12.22 o 
   2  11   1       10.62        5.76      6.07 o 
   3  11   1       14.23       16.15     12.37 o 
   4  11   1       14.71        9.84     11.25 o 
   5  11   1        1.85        6.40      7.43 o 
  -6  12   1        0.50        1.99      4.49 o 
  -5  12   1      178.23      206.62     28.68 o 
  -4  12   1       18.47       14.16      8.96 o 
  -3  12   1        1.18        2.58      4.63 o 
  -2  12   1       29.47       26.09     17.97 o 
  -1  12   1       19.01       16.26     13.95 o 
   0  12   1      157.12      178.98     25.05 o 
   1  12   1       32.41       23.81     21.54 o 
   2  12   1       29.64       25.88     23.44 o 
   3  12   1      229.24      249.66     21.62 o 
   4  12   1       37.83       32.19     19.33 o 
  -2  13   1       17.87       10.00     14.83 o 
  -1  13   1       30.56       30.81     30.99 o 
   0  13   1       10.01        8.09      8.26 o 
  -1 -13   2       14.64       11.07     11.29 o 
   0 -13   2        7.54        9.55      7.63 o 
   1 -13   2        1.22        3.02      5.82 o 
   2 -13   2        2.12        2.60      5.34 o 
   3 -13   2       97.86      110.27     13.94 o 
  -4 -12   2       25.01       15.94     15.19 o 
  -3 -12   2       88.01       67.55     38.72 o 
  -2 -12   2       41.03       36.11     30.25 o 
  -1 -12   2      288.76      308.04     45.23 o 
   0 -12   2       13.42       17.49     11.64 o 
   1 -12   2       12.17       12.07      9.21 o 
   2 -12   2       23.49       19.28      8.73 o 
   3 -12   2       29.98       34.74     22.97 o 
   4 -12   2      343.93      364.53     25.86 o 
   5 -12   2        3.16        3.38      9.91 o 
   6 -12   2       21.37       20.18     22.30 o 
  -6 -11   2        7.22        6.90      4.85 o 
  -5 -11   2       84.05       86.61     19.48 o 
  -4 -11   2      186.98      186.95     22.23 o 
  -3 -11   2        3.15        0.60      8.80 o 
  -2 -11   2        1.14        5.54      5.54 o 
  -1 -11   2      196.15      170.36     17.53 o 
   0 -11   2        2.55        6.03      3.87 o 
   1 -11   2       47.18       48.80     20.11 o 
   2 -11   2       41.60       72.57     22.03 o 
   3 -11   2        6.73        6.48      6.07 o 
   4 -11   2       18.94       17.93      8.91 o 
   5 -11   2       84.31       70.57     11.56 o 
   6 -11   2        0.40        0.41      6.86 o 
   7 -11   2       35.04       21.95     32.71 o 
  -7 -10   2        3.52        4.10      5.28 o 
  -6 -10   2       24.85       20.57     13.16 o 
  -5 -10   2       13.34       11.67      6.89 o 
  -4 -10   2      122.51      118.29     22.37 o 
  -3 -10   2       36.67       34.32     17.07 o 
  -2 -10   2       93.97       85.38     39.77 o 
  -1 -10   2      108.25      101.99     14.74 o 
   0 -10   2       99.40       80.50     11.37 o 
   1 -10   2      154.69      144.35     20.55 o 
   2 -10   2      685.06      615.47     43.98 o 
   3 -10   2       69.48       63.53     23.41 o 
   4 -10   2      556.16      530.06     38.67 o 
   5 -10   2        0.33        2.25      3.11 o 
   6 -10   2       58.28       47.36     58.61 o 
   7 -10   2       19.12       11.49     17.51 o 
   8 -10   2       38.51       41.75     53.95 o 
  -8  -9   2       65.42       45.62     27.03 o 
  -7  -9   2      478.57      435.94     18.39 o 
  -6  -9   2      110.91      102.96     12.65 o 
  -5  -9   2      347.14      321.33     21.36 o 
  -4  -9   2      218.41      208.03     17.04 o 
  -3  -9   2      106.65      104.48      6.58 o 
  -2  -9   2      211.82      219.45     23.56 o 
  -1  -9   2        3.62        1.90      3.52 o 
   0  -9   2      343.96      296.68     22.82 o 
   1  -9   2      329.07      308.58     21.54 o 
   2  -9   2      241.21      233.96     22.69 o 
   3  -9   2        7.85        6.56      2.87 o 
   4  -9   2      388.34      316.70     19.10 o 
   5  -9   2        0.70        1.71      2.10 o 
   6  -9   2       49.73       56.33      8.64 o 
   7  -9   2        1.59        4.91      6.01 o 
   8  -9   2        7.29        2.97      7.24 o 
   9  -9   2        7.24        6.15     11.00 o 
  -9  -8   2       40.65       38.26     10.29 o 
  -8  -8   2      147.18      150.34     11.00 o 
  -7  -8   2        8.31        4.01      4.58 o 
  -6  -8   2      351.01      349.87     23.27 o 
  -5  -8   2        5.06        6.68      3.55 o 
  -4  -8   2       30.98       28.10      8.65 o 
  -3  -8   2       38.04       38.84      9.19 o 
  -2  -8   2       63.77       63.59      6.17 o 
  -1  -8   2      225.23      208.70     13.65 o 
   0  -8   2      556.22      527.02     60.61 o 
   1  -8   2      542.87      528.59     18.10 o 
   2  -8   2       39.24       32.88      3.44 o 
   3  -8   2     2528.71     2789.75     41.92 o 
   4  -8   2      493.46      553.41     19.45 o 
   5  -8   2      320.20      326.83     17.75 o 
   6  -8   2       44.95       43.15     11.06 o 
   7  -8   2      405.30      419.35     31.58 o 
   8  -8   2      468.64      533.88     31.79 o 
   9  -8   2      116.65      123.79     14.43 o 
  10  -8   2       11.95       13.60     13.63 o 
 -10  -7   2        0.13        0.89      4.04 o 
  -9  -7   2      128.77      137.75     10.75 o 
  -8  -7   2       20.69       25.64     15.30 o 
  -7  -7   2       10.30       13.47      8.30 o 
  -6  -7   2        4.61        4.25      3.80 o 
  -5  -7   2       79.49       89.40      9.88 o 
  -4  -7   2      623.40      646.90     20.89 o 
  -3  -7   2       86.53       82.25      4.79 o 
  -2  -7   2       11.18       12.78      3.86 o 
  -1  -7   2      133.37      119.70      6.51 o 
   0  -7   2        2.81        1.70      1.42 o 
   1  -7   2      115.61      104.33      5.63 o 
   2  -7   2      154.68      155.03     10.55 o 
   3  -7   2      125.98      147.98     13.43 o 
   4  -7   2      688.95      733.95     24.86 o 
   5  -7   2     1326.66     1397.83     39.85 o 
   6  -7   2       22.89       24.23     10.05 o 
   7  -7   2       25.29       26.93      7.72 o 
   8  -7   2      140.34      147.28     14.40 o 
   9  -7   2       17.83       24.34     14.07 o 
  10  -7   2      145.08      142.23     15.50 o 
  11  -7   2       16.26       13.00     12.99 o 
 -10  -6   2       83.64       95.08     12.36 o 
  -9  -6   2       51.35       32.85     15.01 o 
  -8  -6   2       26.38       27.45     11.23 o 
  -7  -6   2       11.14       16.62      6.92 o 
  -6  -6   2        0.00        3.53      3.27 o 
  -5  -6   2        0.09        0.20      2.69 o 
  -4  -6   2      415.18      407.09     19.50 o 
  -3  -6   2      180.10      170.84      7.29 o 
  -2  -6   2      122.03      114.77      5.69 o 
  -1  -6   2      376.37      419.51     11.33 o 
   0  -6   2      102.27      129.12      8.11 o 
   1  -6   2     2116.09     2232.60     53.71 o 
   2  -6   2       49.79       45.30      4.00 o 
   3  -6   2       25.82       30.87      4.74 o 
   4  -6   2      232.73      219.12     13.22 o 
   5  -6   2      391.36      396.54     15.84 o 
   6  -6   2       84.79       81.82      9.84 o 
   7  -6   2       64.38       51.06      9.30 o 
   8  -6   2       13.51        8.69      7.11 o 
   9  -6   2       35.82       34.82     21.94 o 
  10  -6   2      125.99      130.20     17.24 o 
  11  -6   2       36.76       37.12     33.33 o 
 -11  -5   2        1.36        2.10      3.33 o 
 -10  -5   2       41.84       38.85     18.31 o 
  -9  -5   2        8.49        6.53      4.25 o 
  -8  -5   2        2.08        6.62      5.93 o 
  -7  -5   2      277.94      262.36     17.40 o 
  -6  -5   2      318.82      299.64     13.51 o 
  -5  -5   2       51.10       53.81     12.87 o 
  -4  -5   2      184.83      188.40     21.26 o 
  -3  -5   2        2.57        6.17      1.91 o 
  -2  -5   2     2185.83     2174.76     34.49 o 
  -1  -5   2     1183.33     1208.53     33.46 o 
   0  -5   2      225.92      249.77     14.16 o 
   1  -5   2     1990.35     2169.37     94.41 o 
   2  -5   2     3470.15     3627.48     56.34 o 
   3  -5   2      119.73      109.13      6.70 o 
   4  -5   2      121.28      113.10      6.11 o 
   5  -5   2      255.49      234.97     18.25 o 
   6  -5   2      605.79      586.02     17.50 o 
   7  -5   2      459.10      438.55     16.66 o 
   8  -5   2        8.47        7.46      3.98 o 
   9  -5   2       17.45       18.12     11.01 o 
  10  -5   2        8.46        9.86      6.43 o 
  11  -5   2      240.61      244.94     19.57 o 
 -11  -4   2       98.06      103.61     12.39 o 
 -10  -4   2      191.07      204.89     12.82 o 
  -9  -4   2      309.84      282.29     17.51 o 
  -8  -4   2        0.15        2.19      2.50 o 
  -7  -4   2      731.70      747.49     46.87 o 
  -6  -4   2      472.64      492.25     19.82 o 
  -5  -4   2      257.07      272.78     12.25 o 
  -4  -4   2      234.61      252.61     12.19 o 
  -3  -4   2      153.57      159.25      5.62 o 
  -2  -4   2       30.01       25.55      2.93 o 
  -1  -4   2      471.18      451.21      6.22 o 
   0  -4   2       31.31       23.30      2.88 o 
   1  -4   2       23.27       21.17      3.76 o 
   2  -4   2     1423.02     1537.92     43.26 o 
   3  -4   2        0.07        2.21      1.36 o 
   4  -4   2       23.83       23.34      3.75 o 
   5  -4   2       61.68       60.50      4.70 o 
   6  -4   2       16.23       16.03      3.79 o 
   7  -4   2       50.02       44.67      6.35 o 
   8  -4   2      127.58      120.50      7.88 o 
   9  -4   2       14.28       14.42      7.16 o 
  10  -4   2      150.62      142.87     19.04 o 
  11  -4   2        6.54       10.46      8.13 o 
  12  -4   2        0.00        1.06      4.46 o 
 -12  -3   2       11.07        9.61      9.66 o 
 -11  -3   2        0.02        1.03      5.68 o 
 -10  -3   2        0.33        2.79      3.59 o 
  -9  -3   2       11.14       10.58      4.23 o 
  -8  -3   2       41.77       50.63     14.82 o 
  -7  -3   2       45.40       47.94     15.68 o 
  -6  -3   2       90.43      104.01     11.33 o 
  -5  -3   2       13.44       20.74      6.99 o 
  -4  -3   2     2351.90     2649.30     61.09 o 
  -3  -3   2        3.58        4.08      1.39 o 
  -2  -3   2      741.28      760.99     10.37 o 
  -1  -3   2      568.52      581.22     13.25 o 
   0  -3   2      700.55      714.62     12.81 o 
   1  -3   2     3325.73     3272.45    101.75 o 
   2  -3   2      506.56      552.67     18.62 o 
   3  -3   2       85.71       93.52      4.94 o 
   4  -3   2      856.54     1012.45     17.43 o 
   5  -3   2      158.16      187.70      8.29 o 
   6  -3   2       83.22       72.21      5.92 o 
   7  -3   2       74.15       67.26      4.28 o 
   8  -3   2       34.05       34.51     19.57 o 
   9  -3   2      379.89      381.99     30.15 o 
  10  -3   2       12.37        8.99      8.92 o 
  11  -3   2        0.90        3.41      6.49 o 
  12  -3   2       80.22       80.85     12.41 o 
 -12  -2   2       26.42       20.44     16.41 o 
 -11  -2   2      136.71      129.01     12.71 o 
 -10  -2   2        0.00        1.67      3.14 o 
  -9  -2   2       87.89       82.76      9.71 o 
  -8  -2   2       35.29       38.21      7.54 o 
  -7  -2   2       42.49       46.12     14.03 o 
  -6  -2   2       28.02       37.64     11.57 o 
  -5  -2   2       89.55       85.82      7.67 o 
  -4  -2   2       65.16       52.54      3.54 o 
  -3  -2   2     2044.79     2004.14     39.74 o 
  -2  -2   2       90.64       76.86      2.83 o 
  -1  -2   2      341.02      328.80      7.63 o 
   0  -2   2     9781.21     8933.79    163.68 o 
   1  -2   2        2.05        1.61      1.66 o 
   2  -2   2        0.10        0.14      1.45 o 
   3  -2   2     1318.97     1406.24     25.40 o 
   4  -2   2       46.65       53.83      3.43 o 
   5  -2   2      651.60      637.67     16.17 o 
   6  -2   2       59.94       47.84      4.29 o 
   7  -2   2      235.03      205.04     12.76 o 
   8  -2   2       62.61       59.56     11.45 o 
   9  -2   2      447.67      440.73     21.77 o 
  10  -2   2       96.46      104.45     12.32 o 
  11  -2   2        9.63        9.05      7.55 o 
  12  -2   2       45.01       26.89     32.90 o 
 -12  -1   2       21.53       26.35     15.78 o 
 -11  -1   2      651.09      665.28     26.99 o 
 -10  -1   2        2.77        5.88      5.58 o 
  -9  -1   2        1.21        3.05      6.51 o 
  -8  -1   2      280.06      271.98     13.47 o 
  -7  -1   2      663.01      663.93     22.53 o 
  -6  -1   2      396.20      357.89     15.61 o 
  -5  -1   2      195.81      201.32      8.02 o 
  -4  -1   2      161.94      208.99      9.22 o 
  -3  -1   2    11831.97    11291.33    316.63 o 
  -2  -1   2     1518.98     1428.11     31.40 o 
  -1  -1   2      120.73      121.32      2.06 o 
   0  -1   2        0.04        0.75      0.82 o 
   1  -1   2      899.54      871.39     14.24 o 
   2  -1   2     1478.91     1444.38     22.49 o 
   3  -1   2     3313.44     3184.65     41.34 o 
   4  -1   2      870.80      924.21     13.11 o 
   5  -1   2       55.72       51.70      4.23 o 
   6  -1   2      993.43      989.78     57.69 o 
   7  -1   2      209.75      208.14     17.75 o 
   8  -1   2     1919.11     2012.24     96.90 o 
   9  -1   2       36.56       38.82     19.22 o 
  10  -1   2      638.07      587.97     38.03 o 
  11  -1   2      207.91      212.17     17.25 o 
  12  -1   2       49.21       43.19     16.54 o 
 -12   0   2       34.42       33.09     45.37 o 
 -11   0   2       24.59       15.63     12.35 o 
 -10   0   2      220.87      222.87     18.86 o 
  -9   0   2       17.25       21.84      4.46 o 
  -8   0   2       72.20       60.18      7.91 o 
  -7   0   2       12.76       12.49      4.04 o 
  -6   0   2       50.62       92.85     27.91 o 
  -5   0   2      100.24       94.42      5.37 o 
  -4   0   2     1506.63     1578.31     23.02 o 
  -3   0   2     1183.38     1227.57     17.87 o 
  -2   0   2     4014.29     3779.28     45.56 o 
  -1   0   2      259.07      253.22      4.93 o 
   0   0   2        6.54        6.13      0.99 o 
   1   0   2      255.30      251.08      7.88 o 
   2   0   2       24.96       23.35      2.61 o 
   3   0   2      283.81      277.23      5.64 o 
   4   0   2      209.25      221.96     11.29 o 
   5   0   2      176.84      157.02     20.01 o 
   6   0   2      554.46      545.76     24.14 o 
   7   0   2      913.23      927.34     42.14 o 
   8   0   2      225.13      217.04     16.69 o 
   9   0   2       24.92       26.82     13.70 o 
  10   0   2      106.16       96.45     14.46 o 
  11   0   2       61.62       48.20     29.73 o 
  12   0   2      169.69      145.62     15.95 o 
 -12   1   2       53.30       32.84     43.08 o 
 -11   1   2       16.81       11.91     10.32 o 
 -10   1   2      367.60      352.29     26.62 o 
  -9   1   2      128.68      126.88     14.75 o 
  -8   1   2        6.81        7.03      2.66 o 
  -7   1   2       49.58       44.11      5.30 o 
  -6   1   2       26.76       29.48      2.89 o 
  -5   1   2      761.09      871.59     24.92 o 
  -4   1   2      786.11      793.66     14.94 o 
  -3   1   2      405.34      429.47      8.83 o 
  -2   1   2      114.86      116.81      2.79 o 
  -1   1   2      324.98      334.92      6.00 o 
   0   1   2       29.80       27.72      1.77 o 
   1   1   2     7719.29     7375.55    243.37 o 
   2   1   2        5.18        6.17      1.85 o 
   3   1   2       30.22       24.30      4.55 o 
   4   1   2     3008.47     3180.14     97.79 o 
   5   1   2      380.95      355.97     14.41 o 
   6   1   2       15.59       17.84      8.47 o 
   7   1   2      257.50      259.38     25.54 o 
   8   1   2      118.80      104.83     12.47 o 
   9   1   2      150.94      155.28     14.35 o 
  10   1   2        0.37        4.06      6.42 o 
  11   1   2       11.70        9.97     10.81 o 
  12   1   2       46.08       43.76     26.95 o 
 -12   2   2        3.75        6.81      5.08 o 
 -11   2   2       62.09       51.06     25.64 o 
 -10   2   2       70.85       73.53     16.73 o 
  -9   2   2       12.07       11.60      6.97 o 
  -8   2   2      236.75      238.32     14.55 o 
  -7   2   2      443.80      501.15     46.99 o 
  -6   2   2       25.63       35.81     12.46 o 
  -5   2   2      450.71      432.04     15.46 o 
  -4   2   2      364.96      349.81      8.53 o 
  -3   2   2      905.49      861.49      7.99 o 
  -2   2   2       18.53       20.84      1.76 o 
  -1   2   2     2787.50     2717.11     32.32 o 
   0   2   2     5948.07     5513.95     78.81 o 
   1   2   2     4872.00     4577.69     65.32 o 
   2   2   2       20.37       27.32      3.14 o 
   3   2   2      204.69      212.98     12.44 o 
   4   2   2       30.76       49.45      5.23 o 
   5   2   2      619.47      649.74     24.78 o 
   6   2   2      269.64      250.61     14.34 o 
   7   2   2      874.83      875.42     33.36 o 
   8   2   2      615.60      610.38     36.31 o 
   9   2   2       40.61       49.39     25.18 o 
  10   2   2      143.49      155.29     16.87 o 
  11   2   2        3.42        2.44      4.95 o 
 -12   3   2       27.99       25.47     17.66 o 
 -11   3   2      134.07      128.20     18.07 o 
 -10   3   2      300.99      304.85     22.92 o 
  -9   3   2       17.16       19.79      8.67 o 
  -8   3   2      640.89      643.42     28.86 o 
  -7   3   2      103.22       93.09      8.88 o 
  -6   3   2      681.65      737.24     29.36 o 
  -5   3   2        3.05        3.61      3.06 o 
  -4   3   2      714.24      761.09     21.51 o 
  -3   3   2      642.92      657.77     15.31 o 
  -2   3   2     1276.80     1310.97     22.61 o 
  -1   3   2      102.60      116.10      3.75 o 
   0   3   2     1693.48     1709.34     40.31 o 
   1   3   2     1840.04     1765.44     71.00 o 
   2   3   2       45.36       54.03      3.76 o 
   3   3   2       87.26      103.31     12.62 o 
   4   3   2        8.41        8.63      3.74 o 
   5   3   2       33.75       38.34     17.89 o 
   6   3   2        6.18        9.56      5.48 o 
   7   3   2      212.14      205.19     22.21 o 
   8   3   2       15.85       17.20      9.48 o 
   9   3   2        2.43        4.07      4.60 o 
  10   3   2        1.65        2.70      4.53 o 
  11   3   2        3.40        6.48      7.91 o 
 -12   4   2        0.28        0.40      5.76 o 
 -11   4   2       24.81       15.44     12.21 o 
 -10   4   2        1.25        0.58      5.21 o 
  -9   4   2      126.13      127.14     15.96 o 
  -8   4   2        3.07        5.53      4.77 o 
  -7   4   2      100.60       98.64     12.80 o 
  -6   4   2      398.19      452.66     27.25 o 
  -5   4   2       20.11       29.90     11.89 o 
  -4   4   2       70.58       70.74      2.75 o 
  -3   4   2       91.14       96.26      4.46 o 
  -2   4   2     1777.58     1850.54    130.69 o 
  -1   4   2      508.18      511.71      8.29 o 
   0   4   2     1019.55     1092.22     49.67 o 
   1   4   2       31.61       25.58      2.70 o 
   2   4   2      357.38      395.00     12.53 o 
   3   4   2      259.17      262.97     15.49 o 
   4   4   2       52.15       41.18      9.19 o 
   5   4   2       20.45       23.41      9.04 o 
   6   4   2      464.80      455.47     21.14 o 
   7   4   2        0.26        1.20      5.90 o 
   8   4   2       78.33       76.41     13.95 o 
   9   4   2       17.89       13.77     13.05 o 
  10   4   2        0.01        2.62      4.43 o 
  11   4   2        6.71        8.23      7.13 o 
 -11   5   2      180.12      164.51     16.54 o 
 -10   5   2        0.77        3.52      4.39 o 
  -9   5   2      117.67      123.08     12.69 o 
  -8   5   2       75.32       93.09     12.25 o 
  -7   5   2       14.49       22.51     10.55 o 
  -6   5   2      323.87      334.39     21.95 o 
  -5   5   2       42.01       38.13      2.56 o 
  -4   5   2      119.55      102.30      6.35 o 
  -3   5   2        0.79        2.42      1.19 o 
  -2   5   2       99.96      131.25      6.64 o 
  -1   5   2      174.48      145.40      5.35 o 
   0   5   2      240.25      217.63      4.92 o 
   1   5   2       84.30       72.72      6.27 o 
   2   5   2     1221.38     1448.42     45.07 o 
   3   5   2      274.30      281.52     21.75 o 
   4   5   2      746.57      817.51     32.84 o 
   5   5   2      719.28      777.82     31.29 o 
   6   5   2       54.67       57.03     10.81 o 
   7   5   2       80.54       85.45     10.31 o 
   8   5   2      369.96      393.09     28.33 o 
   9   5   2       25.64       34.62     21.30 o 
  10   5   2      106.79      106.60     14.52 o 
 -11   6   2       29.55       19.76     17.60 o 
 -10   6   2        1.78        3.68      4.75 o 
  -9   6   2       72.04       72.80     14.12 o 
  -8   6   2      558.37      592.88     40.75 o 
  -7   6   2       96.96      106.65     11.77 o 
  -6   6   2      202.48      224.86     17.44 o 
  -5   6   2      404.69      404.30     21.40 o 
  -4   6   2      809.74      872.91     23.06 o 
  -3   6   2      933.52     1020.37     24.59 o 
  -2   6   2      391.46      437.17     15.21 o 
  -1   6   2      635.66      626.64     36.41 o 
   0   6   2      422.56      417.90     29.36 o 
   1   6   2      265.94      271.09     16.34 o 
   2   6   2     1507.85     1612.93     98.38 o 
   3   6   2        7.41        6.89      3.18 o 
   4   6   2     1006.97     1101.65     42.84 o 
   5   6   2      258.55      264.40     15.49 o 
   6   6   2      145.44      157.03     12.26 o 
   7   6   2       81.70       72.49     12.13 o 
   8   6   2        4.34        3.37      5.24 o 
   9   6   2       52.21       46.97     25.72 o 
  10   6   2        0.60        3.05      6.23 o 
 -11   7   2       57.22       47.82     14.17 o 
 -10   7   2       24.04       21.02     15.45 o 
  -9   7   2       19.93       18.00     11.12 o 
  -8   7   2        2.08        3.22      4.02 o 
  -7   7   2      367.86      375.51     28.02 o 
  -6   7   2       95.99       90.31      8.61 o 
  -5   7   2        1.85        2.58      2.46 o 
  -4   7   2      201.09      182.15     12.75 o 
  -3   7   2        3.52        4.17      2.84 o 
  -2   7   2        1.45        1.00      5.08 o 
  -1   7   2        1.01        2.10      4.78 o 
   0   7   2       14.11       14.22      9.64 o 
   1   7   2      252.65      242.38     21.43 o 
   2   7   2       90.72       95.39      6.13 o 
   3   7   2       53.77       63.12      9.91 o 
   4   7   2      222.29      213.80     13.12 o 
   5   7   2       78.46       75.55     10.61 o 
   6   7   2       65.34       73.97     23.87 o 
   7   7   2       19.05       16.76     10.76 o 
   8   7   2        0.31        1.12      3.60 o 
   9   7   2        2.79        5.40      6.32 o 
 -10   8   2      210.31      211.52     23.91 o 
  -9   8   2        3.14        4.70      4.38 o 
  -8   8   2        5.74        4.02      5.37 o 
  -7   8   2       23.10       22.80     13.33 o 
  -6   8   2        0.56        1.39      2.58 o 
  -5   8   2      878.61      852.80     34.20 o 
  -4   8   2       74.47       67.29      9.54 o 
  -3   8   2       85.06       88.91      9.15 o 
  -2   8   2      288.59      281.12     15.50 o 
  -1   8   2       63.33       45.24     13.70 o 
   0   8   2      296.24      268.23     32.76 o 
   1   8   2        6.15        8.18      4.54 o 
   2   8   2       15.08       15.61      2.08 o 
   3   8   2      330.84      321.26     19.74 o 
   4   8   2      282.33      269.12     15.83 o 
   5   8   2        2.12        3.88      5.12 o 
   6   8   2        0.02        2.48      4.11 o 
   7   8   2       98.98      110.45     14.90 o 
   8   8   2       31.79       24.06     11.98 o 
  -9   9   2       17.21       18.60     27.45 o 
  -8   9   2        6.20        6.21      7.41 o 
  -7   9   2       32.56       30.80     25.54 o 
  -6   9   2       27.69       31.29     20.07 o 
  -5   9   2      195.82      191.94     22.20 o 
  -4   9   2      172.51      163.45     15.37 o 
  -3   9   2       10.96        9.80      5.54 o 
  -2   9   2        1.60        1.96      6.54 o 
  -1   9   2       80.91       77.69     14.08 o 
   0   9   2      375.33      354.50     47.30 o 
   1   9   2      208.60      216.67     17.53 o 
   2   9   2      159.58      150.03     16.42 o 
   3   9   2      110.65      124.78     24.70 o 
   4   9   2        4.07       10.49      5.70 o 
   5   9   2       93.27      114.61     22.67 o 
   6   9   2       42.69       45.54     22.18 o 
   7   9   2       44.67       46.79     24.07 o 
   8   9   2       60.77       40.22     35.72 o 
  -8  10   2       50.29       33.50     42.02 o 
  -7  10   2       81.41       68.33     54.33 o 
  -6  10   2        6.20        6.84      8.69 o 
  -5  10   2       18.97       17.73     20.53 o 
  -4  10   2      495.16      480.07     30.52 o 
  -3  10   2      205.77      198.41     21.05 o 
  -2  10   2       20.94       13.88      7.42 o 
  -1  10   2       29.19       35.05     24.54 o 
   0  10   2       35.29       27.53     17.65 o 
   1  10   2      175.92      162.60     17.25 o 
   2  10   2       34.09       25.47     10.81 o 
   3  10   2       34.69       28.51     14.49 o 
   4  10   2       12.02       10.93     12.52 o 
   5  10   2       19.44       23.69     12.74 o 
   6  10   2       23.67       33.94     14.74 o 
  -7  11   2      113.53       81.92     76.93 o 
  -6  11   2       16.83       14.00     26.99 o 
  -5  11   2       76.33       76.04     19.20 o 
  -4  11   2       28.55       22.43     17.85 o 
  -3  11   2       12.17       13.34      8.16 o 
  -2  11   2       95.34       88.85     13.46 o 
  -1  11   2       15.66       12.51      7.20 o 
   0  11   2       35.40       23.64     18.76 o 
   1  11   2      186.53      187.67     16.19 o 
   2  11   2        0.37        4.55      3.91 o 
   3  11   2        3.30        4.86      6.08 o 
   4  11   2        3.88        6.53      7.06 o 
   5  11   2       78.14       65.17     39.37 o 
  -5  12   2       34.62       27.07     25.74 o 
  -4  12   2        1.42        3.98      5.45 o 
  -3  12   2        3.67        4.52      4.41 o 
  -2  12   2      105.00       97.00     14.96 o 
  -1  12   2      132.69      138.59     15.24 o 
   0  12   2       30.22       25.79     26.06 o 
   1  12   2        0.17        1.73      5.41 o 
   2  12   2       12.28       17.03     17.46 o 
   3  12   2      104.31       92.50     31.59 o 
  -2 -13   3       91.05       83.31     12.54 o 
  -1 -13   3       10.90        7.48      4.42 o 
   0 -13   3       56.90       53.10     16.39 o 
   1 -13   3       88.32       66.22     12.99 o 
   2 -13   3      228.63      269.94     28.39 o 
   3 -13   3        0.69        1.53      5.48 o 
  -5 -12   3        2.80        5.55      5.81 o 
  -4 -12   3        0.08        1.91      5.18 o 
  -3 -12   3       61.81       53.82     16.90 o 
  -2 -12   3       23.48       19.20     14.53 o 
  -1 -12   3       50.20       30.83     23.95 o 
   0 -12   3       14.33       13.25     11.14 o 
   1 -12   3        0.43        4.85      6.54 o 
   2 -12   3        0.02        1.46      5.41 o 
   3 -12   3      267.82      260.80     18.71 o 
   4 -12   3       48.76       23.57     22.94 o 
   5 -12   3        0.03        1.42      6.89 o 
   6 -12   3        9.60        3.05     12.88 o 
  -6 -11   3       15.30       10.08      8.07 o 
  -5 -11   3        7.35        6.90      7.62 o 
  -4 -11   3        2.92        3.76      3.81 o 
  -3 -11   3       19.60       16.19     15.80 o 
  -2 -11   3       64.59       60.82     17.82 o 
  -1 -11   3       33.28       24.42     15.22 o 
   0 -11   3       65.37       51.40     12.46 o 
   1 -11   3        8.94        7.68      6.70 o 
   2 -11   3       39.26       33.16     23.29 o 
   3 -11   3      131.13      120.96     13.05 o 
   4 -11   3       45.35       34.90     23.30 o 
   5 -11   3       39.06       28.45     20.16 o 
   6 -11   3       19.88       15.22     22.99 o 
   7 -11   3        4.70        3.84     11.41 o 
  -7 -10   3        3.89        3.94      5.62 o 
  -6 -10   3       34.06       33.78     16.24 o 
  -5 -10   3       74.21       74.87     16.32 o 
  -4 -10   3      102.65       97.88     16.78 o 
  -3 -10   3        6.77       10.04      7.69 o 
  -2 -10   3       53.06       45.81     24.49 o 
  -1 -10   3       43.76       56.18     22.52 o 
   0 -10   3       20.26       23.53     11.43 o 
   1 -10   3       24.46       43.27     13.18 o 
   2 -10   3       83.85       72.93     20.67 o 
   3 -10   3        4.10        5.24      4.21 o 
   4 -10   3       33.92       20.92     13.82 o 
   5 -10   3       98.98       98.23      9.45 o 
   6 -10   3        1.47        4.77      3.62 o 
   7 -10   3       95.61       95.07     18.22 o 
   8 -10   3        0.62        5.04     11.14 o 
  -8  -9   3       32.05       19.59     17.73 o 
  -7  -9   3      110.75      113.91     12.12 o 
  -6  -9   3        9.27        6.42      4.14 o 
  -5  -9   3       92.73       80.69      8.47 o 
  -4  -9   3      336.72      337.07     21.87 o 
  -3  -9   3      110.84      117.63      7.01 o 
  -2  -9   3      628.75      635.57     36.03 o 
  -1  -9   3        4.98        1.48      4.47 o 
   0  -9   3       22.68       32.15     14.73 o 
   1  -9   3     1840.00     1680.23    108.89 o 
   2  -9   3       88.27       90.38      6.48 o 
   3  -9   3      119.20      120.67      7.96 o 
   4  -9   3        8.72       11.47      5.72 o 
   5  -9   3      343.43      356.81     21.03 o 
   6  -9   3      842.24      927.68     26.90 o 
   7  -9   3      146.19      155.68     15.75 o 
   8  -9   3       12.44        8.84      8.25 o 
   9  -9   3      397.26      388.65     37.80 o 
  -9  -8   3        0.00        0.10      4.37 o 
  -8  -8   3       16.42       13.08      6.59 o 
  -7  -8   3       28.28       33.99     12.70 o 
  -6  -8   3      420.75      438.42     24.20 o 
  -5  -8   3        7.74        6.43      3.94 o 
  -4  -8   3       59.32       58.13      7.34 o 
  -3  -8   3       16.52       21.74      7.03 o 
  -2  -8   3      571.05      562.45     20.78 o 
  -1  -8   3      131.98      131.49      9.45 o 
   0  -8   3       18.42       15.62      6.97 o 
   1  -8   3      293.75      269.69     15.70 o 
   2  -8   3      883.79      863.57     28.13 o 
   3  -8   3     2448.50     2596.31     64.71 o 
   4  -8   3       73.19       75.18      6.90 o 
   5  -8   3       78.62       75.97     12.05 o 
   6  -8   3       13.57       11.16      5.93 o 
   7  -8   3       13.32       10.10      6.95 o 
   8  -8   3       30.95       31.51     17.25 o 
   9  -8   3       44.51       39.33     23.83 o 
  10  -8   3        3.06        2.71      5.43 o 
 -10  -7   3        5.51        2.48      4.35 o 
  -9  -7   3       34.68       36.83     16.88 o 
  -8  -7   3       48.67       40.45     15.56 o 
  -7  -7   3       46.56       46.01      6.74 o 
  -6  -7   3      282.38      295.60     12.07 o 
  -5  -7   3        0.71        1.99      2.80 o 
  -4  -7   3        5.27        5.49      2.89 o 
  -3  -7   3        8.77        7.99      3.40 o 
  -2  -7   3        3.91        3.46      1.98 o 
  -1  -7   3      288.02      264.06     11.54 o 
   0  -7   3      255.25      231.88     11.52 o 
   1  -7   3        0.92        2.33      1.66 o 
   2  -7   3        6.45       10.83      3.81 o 
   3  -7   3      265.69      267.02     12.96 o 
   4  -7   3      211.24      190.06     12.04 o 
   5  -7   3      118.31      113.98      7.79 o 
   6  -7   3       85.39       87.45      8.94 o 
   7  -7   3       62.44       62.76      7.65 o 
   8  -7   3       50.13       51.35     11.70 o 
   9  -7   3       11.38        7.85      5.47 o 
  10  -7   3        7.22        6.88     11.99 o 
 -10  -6   3        0.90        3.59      3.58 o 
  -9  -6   3      100.27       93.27      9.84 o 
  -8  -6   3      252.32      251.05     22.32 o 
  -7  -6   3       87.02       99.44     18.47 o 
  -6  -6   3       64.17       67.33     10.60 o 
  -5  -6   3       25.71       27.86      7.23 o 
  -4  -6   3     1221.48     1215.86     38.00 o 
  -3  -6   3      557.40      580.03     20.49 o 
  -2  -6   3      380.60      381.47     11.53 o 
  -1  -6   3       40.61       40.69      5.74 o 
   0  -6   3      844.89      822.94     22.42 o 
   1  -6   3       63.58       50.21      3.35 o 
   2  -6   3      878.18      917.85     61.30 o 
   3  -6   3        0.03        0.94      3.12 o 
   4  -6   3     1552.80     1618.65     25.75 o 
   5  -6   3      933.33      954.95     30.17 o 
   6  -6   3        8.29       15.65      6.37 o 
   7  -6   3        0.87        3.58      3.21 o 
   8  -6   3       97.41       90.16      8.14 o 
   9  -6   3      455.36      459.58     34.54 o 
  10  -6   3        4.18        9.72      9.30 o 
  11  -6   3       31.27       24.72     25.02 o 
 -11  -5   3       27.27       15.22     14.71 o 
 -10  -5   3       32.29       34.18     16.70 o 
  -9  -5   3      191.85      181.41     15.18 o 
  -8  -5   3      177.17      188.07     19.82 o 
  -7  -5   3      371.83      375.66     19.94 o 
  -6  -5   3        0.81        3.71      3.28 o 
  -5  -5   3      170.12      180.95      9.09 o 
  -4  -5   3      489.01      514.18     17.60 o 
  -3  -5   3      289.24      265.90     12.82 o 
  -2  -5   3       11.56        8.86      3.00 o 
  -1  -5   3      381.57      427.60      8.57 o 
   0  -5   3       10.97       15.95      4.10 o 
   1  -5   3        1.22        1.91      4.48 o 
   2  -5   3       81.92       66.49     10.88 o 
   3  -5   3      314.65      313.52     14.64 o 
   4  -5   3        0.33        1.75      2.68 o 
   5  -5   3       47.80       42.91      5.85 o 
   6  -5   3       73.50       66.84      7.58 o 
   7  -5   3        3.94        2.29      2.81 o 
   8  -5   3      253.28      223.24     11.40 o 
   9  -5   3      117.77      104.31     12.32 o 
  10  -5   3        0.02        4.90      7.44 o 
  11  -5   3        0.05        3.78      5.58 o 
 -11  -4   3       11.42       12.98     10.70 o 
 -10  -4   3        2.88        2.94      2.76 o 
  -9  -4   3      124.03      118.16     10.28 o 
  -8  -4   3        5.02        5.46      3.46 o 
  -7  -4   3        0.41        1.92      4.35 o 
  -6  -4   3      185.99      197.39     14.44 o 
  -5  -4   3       82.34       92.76      6.45 o 
  -4  -4   3      471.51      507.65     21.53 o 
  -3  -4   3        1.65        1.63      1.11 o 
  -2  -4   3       78.43       78.52      3.97 o 
  -1  -4   3     1060.86     1163.48     34.36 o 
   0  -4   3      145.70      151.67      6.48 o 
   1  -4   3        9.40       12.25      3.05 o 
   2  -4   3      427.71      442.47     10.52 o 
   3  -4   3      625.76      713.17     28.45 o 
   4  -4   3       25.50       21.20      4.03 o 
   5  -4   3      101.55       94.30      5.55 o 
   6  -4   3       11.63       19.03      6.80 o 
   7  -4   3        9.62       12.34      4.28 o 
   8  -4   3        5.08        2.74      3.28 o 
   9  -4   3      147.55      159.48     19.42 o 
  10  -4   3        7.84        8.74      8.58 o 
  11  -4   3        3.29        1.11      3.61 o 
 -12  -3   3        1.11        3.82      5.11 o 
 -11  -3   3       42.48       51.64      9.48 o 
 -10  -3   3       16.52       21.39     10.30 o 
  -9  -3   3       43.05       30.95     15.11 o 
  -8  -3   3        7.99        7.43      4.09 o 
  -7  -3   3        9.21       13.10      4.37 o 
  -5  -3   3      741.82      733.97     25.36 o 
  -4  -3   3       33.14       30.39      3.97 o 
  -3  -3   3        7.94       12.27      2.78 o 
  -2  -3   3       12.45       15.18      1.90 o 
  -1  -3   3        0.46        4.15      1.23 o 
   0  -3   3     3300.84     3307.49     68.85 o 
   1  -3   3      732.06      730.25     15.09 o 
   2  -3   3      144.19      163.61      8.19 o 
   3  -3   3     2083.23     2240.01     36.83 o 
   4  -3   3     1842.96     1871.86     28.80 o 
   5  -3   3        3.26        3.80      1.85 o 
   6  -3   3       13.43       25.91     19.65 o 
   7  -3   3      575.08      554.13     19.36 o 
   8  -3   3      308.27      289.70     16.21 o 
   9  -3   3        0.68        3.33      4.53 o 
  10  -3   3      115.47      124.77     14.39 o 
  11  -3   3      141.14      142.02     14.92 o 
  12  -3   3       69.62       80.18     12.17 o 
 -12  -2   3        4.14        2.50      3.39 o 
 -11  -2   3        0.28        0.19      4.00 o 
 -10  -2   3       31.28       25.72      5.95 o 
  -9  -2   3      546.87      568.30     18.66 o 
  -8  -2   3      261.41      264.12     12.94 o 
  -7  -2   3       72.18       64.22      8.75 o 
  -6  -2   3       45.17       43.41     13.58 o 
  -5  -2   3     3307.94     3641.43     73.95 o 
  -4  -2   3     1245.72     1240.49     19.84 o 
  -3  -2   3        7.62       15.36      3.55 o 
  -2  -2   3      105.20      106.24      3.42 o 
  -1  -2   3     6993.68     6546.87    120.87 o 
   0  -2   3      952.81      849.34     40.93 o 
   1  -2   3     1659.10     1652.90     88.60 o 
   2  -2   3        5.27        6.56      2.07 o 
   3  -2   3      658.28      689.66     10.87 o 
   4  -2   3     1914.77     1996.75     53.81 o 
   5  -2   3      418.24      390.32     13.09 o 
   6  -2   3      459.67      427.68     17.17 o 
   7  -2   3      278.85      266.75     16.92 o 
   8  -2   3      562.71      545.01     37.47 o 
   9  -2   3        0.14        2.98      5.36 o 
  10  -2   3      151.88      140.69     15.66 o 
  11  -2   3        0.04        2.03      4.46 o 
  12  -2   3        3.10        1.96      8.22 o 
 -12  -1   3      129.45      114.10     15.58 o 
 -11  -1   3       88.23       83.74     15.66 o 
 -10  -1   3       17.35       15.61      7.20 o 
  -9  -1   3       21.32       20.00      8.05 o 
  -8  -1   3       85.22       87.66      7.11 o 
  -7  -1   3      282.75      274.97     12.44 o 
  -6  -1   3      662.92      697.63     21.79 o 
  -5  -1   3       77.52       88.53      5.88 o 
  -4  -1   3      211.33      203.95      5.24 o 
  -3  -1   3      496.06      470.32      7.51 o 
  -2  -1   3      494.77      530.48      9.10 o 
  -1  -1   3     8395.00     7718.01     73.15 o 
   0  -1   3      135.98      141.57      2.89 o 
   1  -1   3      252.26      241.40      4.80 o 
   2  -1   3      586.96      521.38      8.69 o 
   3  -1   3      535.58      533.48     16.10 o 
   4  -1   3      154.29      157.48      7.37 o 
   5  -1   3      155.04      165.11      9.67 o 
   6  -1   3       29.36       32.40     12.26 o 
   7  -1   3      505.23      510.60     24.59 o 
   8  -1   3      627.92      613.33     27.84 o 
   9  -1   3       71.85       63.73     14.78 o 
  10  -1   3      217.68      192.96     17.62 o 
  11  -1   3       23.87       23.08     13.19 o 
  12  -1   3       65.00       51.30     13.34 o 
 -12   0   3      146.86      115.85     11.87 o 
 -11   0   3        1.04        0.06      5.46 o 
 -10   0   3        6.86        8.22      5.76 o 
  -9   0   3      160.73      140.31      8.75 o 
  -8   0   3      201.31      177.92     15.92 o 
  -7   0   3      351.26      357.39     14.07 o 
  -6   0   3      158.16      153.15      7.75 o 
  -5   0   3      189.08      230.33     13.07 o 
  -4   0   3      295.88      315.34      5.83 o 
  -3   0   3       44.65       36.20      2.33 o 
  -2   0   3       32.03       26.72      1.71 o 
  -1   0   3    21100.46    19379.03    664.66 o 
   0   0   3      993.06      959.80     11.20 o 
   1   0   3      452.33      464.51      6.52 o 
   2   0   3     4489.74     4246.23     67.03 o 
   3   0   3       46.24       36.64      4.27 o 
   4   0   3      211.44      203.67      7.45 o 
   5   0   3        0.64        4.72      2.47 o 
   6   0   3       24.46       36.27     20.16 o 
   7   0   3     1459.54     1638.91    116.85 o 
   8   0   3       10.70       18.22     10.19 o 
   9   0   3        2.50        7.14      5.66 o 
  10   0   3       56.06       53.70     31.25 o 
  11   0   3       27.55       23.10     18.01 o 
  12   0   3       50.88       51.85     35.22 o 
 -12   1   3       11.04        6.81      6.32 o 
 -11   1   3       40.71       44.78     10.78 o 
 -10   1   3       18.97       21.98     14.80 o 
  -9   1   3      420.27      406.64     20.26 o 
  -8   1   3       14.18       13.23      2.11 o 
  -7   1   3        0.78        2.18      1.28 o 
  -6   1   3       35.16       25.05      3.82 o 
  -5   1   3      406.09      375.30      9.97 o 
  -4   1   3     1141.04     1234.63     18.87 o 
  -3   1   3      621.45      642.64     11.26 o 
  -2   1   3     2630.22     2574.98     30.70 o 
  -1   1   3     4198.32     3927.33     17.30 o 
   0   1   3      133.71      129.32      3.67 o 
   1   1   3      463.16      457.43      7.09 o 
   2   1   3       78.50       64.54      4.23 o 
   3   1   3     2316.74     2348.14     44.78 o 
   4   1   3        2.85        0.16      3.16 o 
   5   1   3      363.63      352.49     15.15 o 
   6   1   3      170.43      159.16     16.08 o 
   7   1   3        4.84        5.34      3.44 o 
   8   1   3       16.46       16.25      7.88 o 
   9   1   3      588.63      574.52     40.68 o 
  10   1   3       58.00       52.25     31.70 o 
  11   1   3       44.08       48.00     33.13 o 
 -12   2   3       87.47       73.78     13.05 o 
 -11   2   3       14.07       10.90     10.16 o 
 -10   2   3      190.08      188.60     17.06 o 
  -9   2   3        0.80        1.36      3.52 o 
  -8   2   3      666.11      651.06     30.19 o 
  -7   2   3        1.88        2.22      3.38 o 
  -6   2   3      415.13      433.71     19.82 o 
  -5   2   3      153.73      140.51     11.91 o 
  -4   2   3      727.02      759.68     15.77 o 
  -3   2   3      601.24      605.23      8.67 o 
  -2   2   3     1340.72     1475.43     30.73 o 
  -1   2   3       55.05       61.21      2.46 o 
   0   2   3     2661.77     2677.10     63.20 o 
   1   2   3       84.32       87.27      3.90 o 
   2   2   3        1.67        4.07      1.46 o 
   3   2   3      185.83      195.73     22.11 o 
   4   2   3      112.43      107.80      8.86 o 
   5   2   3      156.77      142.14     11.03 o 
   6   2   3       14.71       15.36      8.06 o 
   7   2   3      127.50      118.66     14.13 o 
   8   2   3       23.16       20.82     10.25 o 
   9   2   3       61.57       57.43     29.50 o 
  10   2   3       26.12       20.25     18.65 o 
  11   2   3        4.20       10.30      7.95 o 
 -12   3   3       11.47        5.33      8.22 o 
 -11   3   3        6.25        6.24      4.49 o 
 -10   3   3        0.00        1.90      4.98 o 
  -9   3   3       52.07       45.51     22.90 o 
  -8   3   3       77.28       81.40     26.69 o 
  -7   3   3        1.49        3.45      3.77 o 
  -6   3   3        2.08        6.30      3.51 o 
  -5   3   3        1.01        3.50      3.48 o 
  -4   3   3      614.06      666.42     15.09 o 
  -3   3   3        6.73        8.56      2.68 o 
  -2   3   3     1066.96     1239.74     15.11 o 
  -1   3   3        7.68        9.55      3.00 o 
   0   3   3      171.35      168.45      7.32 o 
   1   3   3      162.03      156.55      8.76 o 
   2   3   3      102.61      127.67      6.99 o 
   3   3   3      155.49      175.33      8.68 o 
   4   3   3      211.42      221.01     15.79 o 
   5   3   3       13.66       14.56     12.23 o 
   6   3   3       38.60       42.56     20.62 o 
   7   3   3       69.94       70.86     25.07 o 
   8   3   3       16.05       19.53      8.79 o 
   9   3   3        1.23        3.68      7.46 o 
  10   3   3       22.31       30.12     23.11 o 
  11   3   3       14.27       12.11     10.39 o 
 -12   4   3        7.68        2.66      6.66 o 
 -11   4   3       63.21       57.25     33.89 o 
 -10   4   3       97.45      120.93     17.44 o 
  -9   4   3        1.61        4.26      4.70 o 
  -8   4   3       89.88       96.70     13.80 o 
  -7   4   3      129.88      131.19     17.77 o 
  -6   4   3      421.62      472.63     26.95 o 
  -5   4   3        6.64        9.22      8.36 o 
  -4   4   3       34.03       30.91      2.54 o 
  -3   4   3      172.54      170.55      5.92 o 
  -2   4   3      174.39      162.12      5.17 o 
  -1   4   3      215.54      199.84      6.38 o 
   0   4   3     1206.98     1357.56     28.01 o 
   1   4   3       20.43       24.02     16.59 o 
   2   4   3     1259.80     1274.06     39.99 o 
   3   4   3      405.51      371.38     16.67 o 
   4   4   3      604.15      666.19     27.00 o 
   5   4   3       12.00       12.37      6.21 o 
   6   4   3      362.46      339.13     31.36 o 
   7   4   3      347.82      415.62     26.17 o 
   8   4   3      264.22      275.00     29.70 o 
   9   4   3       12.31       13.25      9.46 o 
  10   4   3      396.89      423.34     21.22 o 
  11   4   3       41.99       20.94     28.43 o 
 -11   5   3        1.45        1.48      3.47 o 
 -10   5   3      261.07      287.35     18.58 o 
  -9   5   3      251.18      251.82     19.50 o 
  -8   5   3       20.25       24.18     13.58 o 
  -7   5   3      177.64      194.56     13.53 o 
  -6   5   3      445.92      459.99     37.32 o 
  -5   5   3      222.47      225.65      9.03 o 
  -4   5   3      479.75      495.34     16.25 o 
  -3   5   3      240.41      194.94     30.33 o 
  -2   5   3      165.51      162.64      7.65 o 
  -1   5   3     1721.28     1787.56     53.39 o 
   0   5   3      640.31      593.26     19.49 o 
   1   5   3       36.82       44.22      4.71 o 
   2   5   3     1031.84     1046.43     42.77 o 
   3   5   3      148.79      143.59      9.76 o 
   4   5   3      680.26      716.87     30.57 o 
   5   5   3       35.85       47.07     15.25 o 
   6   5   3       19.60       21.67     10.72 o 
   7   5   3      135.27      136.50     15.99 o 
   8   5   3        3.53        6.40      8.69 o 
   9   5   3       27.34       28.72     21.92 o 
  10   5   3        8.54        8.87      4.86 o 
 -11   6   3       30.13       20.30     28.97 o 
 -10   6   3        0.13        3.82      7.23 o 
  -9   6   3      271.34      290.69     20.68 o 
  -8   6   3       26.95       32.79     13.98 o 
  -7   6   3       65.83       67.33     16.14 o 
  -6   6   3       89.50        4.74     36.50 o 
  -5   6   3      782.21      701.39     52.23 o 
  -4   6   3       79.31       75.61      4.39 o 
  -3   6   3       12.36       15.58      5.10 o 
  -2   6   3      101.05       95.42      6.08 o 
  -1   6   3        7.29        6.88      3.37 o 
   0   6   3        8.70       11.53      2.42 o 
   1   6   3      163.39      172.77     10.76 o 
   2   6   3      309.96      317.58     18.19 o 
   3   6   3      256.51      255.56     18.15 o 
   4   6   3      127.29      146.86     16.23 o 
   5   6   3        2.00        3.54      3.64 o 
   6   6   3       86.07      100.74     15.16 o 
   7   6   3       23.21       20.19      8.15 o 
   8   6   3       40.38       53.87     11.95 o 
   9   6   3        5.04        4.59      5.06 o 
  10   6   3       82.19       82.39     15.38 o 
 -10   7   3        5.53        4.33      6.90 o 
  -9   7   3       17.55       13.69      7.77 o 
  -8   7   3       39.62       51.88     13.36 o 
  -7   7   3      300.12      298.33     24.91 o 
  -6   7   3       62.15       59.44      8.61 o 
  -5   7   3      341.27      300.26     22.96 o 
  -4   7   3       16.23       16.29      6.15 o 
  -3   7   3      355.42      367.47     14.05 o 
  -2   7   3      223.17      236.59     21.41 o 
  -1   7   3       14.91       14.08     11.30 o 
   0   7   3      256.79      242.00     26.66 o 
   1   7   3      210.63      196.87     10.56 o 
   2   7   3      443.00      480.36     39.34 o 
   3   7   3       21.17       15.28      7.96 o 
   4   7   3      120.33      132.04     10.47 o 
   5   7   3      136.75      140.20     20.75 o 
   6   7   3      361.34      380.88     27.12 o 
   7   7   3      262.91      304.91     22.04 o 
   8   7   3       23.38       14.99     10.36 o 
   9   7   3      110.11      118.09     23.35 o 
 -10   8   3       41.03       32.41     30.75 o 
  -8   8   3        4.30        6.52      4.87 o 
  -7   8   3        1.54        4.64      4.24 o 
  -6   8   3      103.22      102.91      9.98 o 
  -5   8   3      107.15      107.81      6.99 o 
  -4   8   3       26.08       16.81      4.71 o 
  -3   8   3        3.39        7.13      6.13 o 
  -2   8   3      742.36      745.89     30.86 o 
  -1   8   3       15.60       16.47      8.35 o 
   0   8   3       64.18       51.72     22.63 o 
   1   8   3        2.21        5.86      7.11 o 
   2   8   3       10.12        8.45      5.93 o 
   3   8   3      838.34      915.74     51.44 o 
   4   8   3       12.56       14.74      9.04 o 
   5   8   3        0.62        1.84      3.26 o 
   6   8   3      166.93      173.90     16.70 o 
   7   8   3        9.97       13.92      8.19 o 
   8   8   3       66.33       73.75     46.00 o 
  -9   9   3      126.76      121.92     19.85 o 
  -8   9   3        1.27        4.63      5.64 o 
  -7   9   3        0.00        1.55      5.58 o 
  -6   9   3      484.09      476.72     63.07 o 
  -5   9   3      211.84      244.18     32.41 o 
  -4   9   3       23.41       20.40     10.96 o 
  -3   9   3        2.99        3.26      5.09 o 
  -2   9   3      181.52      166.33     14.33 o 
  -1   9   3      229.22      174.52     15.14 o 
   0   9   3        1.34        0.72      2.77 o 
   1   9   3       10.48       14.06      6.94 o 
   2   9   3       97.19       96.78     20.76 o 
   3   9   3       76.30       91.99     38.24 o 
   4   9   3        7.36        7.60      7.84 o 
   5   9   3        1.98        3.57      7.03 o 
   6   9   3        1.42        1.02      6.31 o 
   7   9   3       37.50       30.91     19.22 o 
  -8  10   3       22.12       16.29     22.93 o 
  -7  10   3        0.77        1.53      5.61 o 
  -6  10   3      110.59      122.96     19.15 o 
  -5  10   3        8.90        8.69      6.18 o 
  -4  10   3       54.78       39.57     17.32 o 
  -3  10   3        6.40        6.46      3.75 o 
  -2  10   3       19.41       11.08      8.76 o 
  -1  10   3       80.88       50.71     42.27 o 
   0  10   3        0.99        3.44      5.06 o 
   1  10   3        3.85        8.66      6.64 o 
   2  10   3        5.30        8.76      6.65 o 
   3  10   3      175.04      177.08     44.43 o 
   4  10   3        0.01        2.43      4.84 o 
   5  10   3        1.65        5.76      6.03 o 
   6  10   3        0.01        1.59      5.22 o 
  -7  11   3       54.32       53.08     55.28 o 
  -6  11   3        5.32        4.06      6.94 o 
  -5  11   3        6.96        7.27      7.60 o 
  -4  11   3      101.71      131.51     26.31 o 
  -3  11   3      139.18      143.92     15.30 o 
  -2  11   3       60.53       66.64     12.06 o 
  -1  11   3        4.59        5.95      4.89 o 
   0  11   3       59.68       67.51     16.90 o 
   1  11   3      240.71      250.70     18.63 o 
   2  11   3       13.69       16.37     12.29 o 
   3  11   3       10.43       13.37     13.32 o 
   4  11   3        0.11        2.71      7.59 o 
   5  11   3       19.93       23.98     23.61 o 
  -5  12   3       65.08       34.21     59.18 o 
  -4  12   3       25.11       22.71     14.13 o 
  -3  12   3       51.53       40.28     16.95 o 
  -2  12   3      162.32      152.27     18.93 o 
  -1  12   3       69.89       93.33     12.88 o 
   0  12   3        0.97        3.02      7.49 o 
   1  12   3       40.66       40.78     16.30 o 
   2  12   3       36.03       21.86     27.33 o 
  -2 -13   4        1.01        1.36      7.02 o 
  -1 -13   4        0.03        0.85      6.84 o 
   0 -13   4       13.66        5.51      5.70 o 
   1 -13   4      124.65      127.19     16.41 o 
   2 -13   4        6.25        8.70      9.08 o 
   3 -13   4       55.66       29.35     27.13 o 
  -4 -12   4       68.80       35.90     32.31 o 
  -3 -12   4        9.54        9.65     10.20 o 
  -2 -12   4        3.80        6.99      6.86 o 
  -1 -12   4        0.78       -2.26      8.09 o 
   0 -12   4        0.01        5.45     10.92 o 
   1 -12   4       10.79        8.33      7.85 o 
   2 -12   4        0.78        2.45      7.98 o 
   3 -12   4        0.40        2.12      7.54 o 
   4 -12   4        0.17        3.89      3.21 o 
   5 -12   4       95.00       75.99     13.36 o 
  -6 -11   4        2.50        2.68      4.70 o 
  -5 -11   4        5.71       10.59      9.07 o 
  -4 -11   4       60.44       61.03     18.36 o 
  -3 -11   4       14.29       12.87      9.71 o 
  -2 -11   4       38.96       41.15     35.19 o 
  -1 -11   4      235.53      235.80     21.37 o 
   0 -11   4       91.24       83.75     16.68 o 
   1 -11   4       31.38       25.24     14.74 o 
   2 -11   4        3.52        6.82      4.33 o 
   3 -11   4      225.47      224.61     23.66 o 
   4 -11   4        0.08        3.46      3.13 o 
   5 -11   4       35.47       31.58      9.15 o 
   6 -11   4        0.20        7.52      9.53 o 
   7 -11   4       66.38       92.02     18.11 o 
  -7 -10   4        0.00        1.89      3.51 o 
  -6 -10   4       77.63       61.84     12.80 o 
  -5 -10   4       63.93       57.62     29.26 o 
  -4 -10   4       81.57       93.54     18.30 o 
  -3 -10   4        9.48       14.39     14.81 o 
  -2 -10   4        0.03        1.23      4.53 o 
  -1 -10   4      342.03      329.20     29.49 o 
   0 -10   4      325.08      335.85     30.74 o 
   1 -10   4        3.34        7.11      6.77 o 
   2 -10   4        1.96        3.01      4.25 o 
   3 -10   4      486.86      499.25     38.13 o 
   4 -10   4      209.63      204.95     23.81 o 
   5 -10   4       21.17       27.37     10.39 o 
   6 -10   4        1.45        1.06      3.29 o 
   7 -10   4      165.52      191.34     25.65 o 
   8 -10   4      156.08      163.51     24.35 o 
  -8  -9   4       83.18       73.76     12.11 o 
  -7  -9   4        1.17        4.37      3.23 o 
  -6  -9   4       61.74       56.12     25.57 o 
  -5  -9   4       19.20       23.59     10.43 o 
  -4  -9   4      479.37      482.69     27.27 o 
  -3  -9   4      128.98      134.94     10.09 o 
  -2  -9   4        1.11        4.37      4.26 o 
  -1  -9   4        4.72        6.45      4.63 o 
   0  -9   4      405.02      412.13     31.82 o 
   1  -9   4        3.43        2.30      3.18 o 
   2  -9   4      188.71      189.68      8.84 o 
   3  -9   4       13.80       10.19      4.99 o 
   4  -9   4      491.39      479.96     27.11 o 
   5  -9   4       19.32       10.90      5.04 o 
   6  -9   4        9.32        9.30      5.44 o 
   7  -9   4        0.02        2.91      5.33 o 
   8  -9   4       28.73       24.50     17.81 o 
   9  -9   4        0.25        2.34      2.75 o 
  -9  -8   4       19.30       14.52      9.45 o 
  -8  -8   4       26.51       24.42     14.19 o 
  -7  -8   4       86.60       88.67     17.36 o 
  -6  -8   4       51.53       49.12      7.52 o 
  -5  -8   4       13.93       11.10      4.95 o 
  -4  -8   4       16.03       19.11      7.06 o 
  -3  -8   4      190.31      186.06     12.22 o 
  -2  -8   4       96.64       86.05     12.24 o 
  -1  -8   4       18.57       14.56      7.97 o 
   0  -8   4       40.78       33.12      4.53 o 
   1  -8   4        6.58        9.59      3.74 o 
   2  -8   4      365.63      342.94     22.03 o 
   3  -8   4       85.02       82.88      7.36 o 
   4  -8   4      216.92      206.09     12.03 o 
   5  -8   4       50.90       52.48      9.61 o 
   6  -8   4        7.82        6.16      3.41 o 
   7  -8   4        9.17       10.05      5.97 o 
   8  -8   4       41.73       41.00     12.10 o 
   9  -8   4      104.19      120.70     19.61 o 
  10  -8   4       58.96       68.63     13.99 o 
 -10  -7   4       79.33       83.35      8.76 o 
  -9  -7   4       28.86       28.18     13.66 o 
  -8  -7   4        9.10       11.67      5.04 o 
  -7  -7   4      257.06      254.75     21.96 o 
  -6  -7   4       82.11       93.77     10.80 o 
  -5  -7   4      414.62      403.36     19.73 o 
  -4  -7   4      185.38      174.65     15.60 o 
  -3  -7   4      193.49      203.99     13.55 o 
  -2  -7   4      899.62      896.41     29.01 o 
  -1  -7   4      429.97      397.09     20.44 o 
   0  -7   4      259.94      228.80     10.75 o 
   1  -7   4       86.16       80.86      7.58 o 
   2  -7   4      314.05      285.52     19.78 o 
   3  -7   4      560.13      589.45     48.88 o 
   4  -7   4        0.11        1.79      2.58 o 
   5  -7   4       52.11       53.08     10.39 o 
   6  -7   4        2.08        3.15      3.51 o 
   7  -7   4      251.41      262.36     19.95 o 
   8  -7   4      148.58      166.01     17.78 o 
   9  -7   4      160.42      168.42     14.95 o 
  10  -7   4        3.33        3.79      5.60 o 
 -10  -6   4       77.88       79.15      9.67 o 
  -9  -6   4      160.22      166.07     17.69 o 
  -8  -6   4       43.38       40.83     16.03 o 
  -7  -6   4       44.39       46.43     12.65 o 
  -6  -6   4      244.07      238.94     17.21 o 
  -5  -6   4       18.02       21.24      6.05 o 
  -4  -6   4       92.68       82.70      7.07 o 
  -3  -6   4       71.43       72.99      8.53 o 
  -2  -6   4        2.80        5.20      1.91 o 
  -1  -6   4      716.94      706.38     33.77 o 
   0  -6   4      387.27      343.10     12.83 o 
   1  -6   4      264.82      246.69      9.75 o 
   2  -6   4      143.97      130.85     11.02 o 
   3  -6   4       47.32       37.93      7.77 o 
   4  -6   4      513.14      483.75     19.63 o 
   5  -6   4        9.62       13.96      5.70 o 
   6  -6   4       72.59       72.99      8.03 o 
   7  -6   4        8.56        8.38      5.41 o 
   8  -6   4       76.16       60.83      7.82 o 
   9  -6   4       25.00       43.43     21.43 o 
  10  -6   4      167.02      143.63     15.66 o 
  11  -6   4       18.07       11.14     14.47 o 
 -11  -5   4        6.87        4.40      6.89 o 
 -10  -5   4       13.57       15.15      8.16 o 
  -9  -5   4        8.32        9.10      5.10 o 
  -8  -5   4        9.09        5.88      3.16 o 
  -7  -5   4       69.13       67.60      9.28 o 
  -6  -5   4        3.62        4.40      2.66 o 
  -5  -5   4      105.78      104.64      7.24 o 
  -4  -5   4       54.82       44.17      6.47 o 
  -3  -5   4      290.66      328.53     12.85 o 
  -2  -5   4      142.74      159.86      8.41 o 
  -1  -5   4       74.09       74.10      3.91 o 
   0  -5   4       25.47       30.96      3.87 o 
   1  -5   4      739.61      811.50     27.76 o 
   2  -5   4        6.88        7.74      3.45 o 
   3  -5   4       52.40       55.01      7.33 o 
   4  -5   4      644.54      663.72     21.67 o 
   5  -5   4       44.39       45.94     13.49 o 
   6  -5   4      341.06      299.22     14.34 o 
   7  -5   4       74.82       74.22      7.28 o 
   8  -5   4       45.63       25.71      9.34 o 
   9  -5   4        6.28       14.30      9.75 o 
  10  -5   4        0.23        2.86      8.77 o 
  11  -5   4       39.82       39.34     32.48 o 
 -11  -4   4        3.15        1.69      4.56 o 
 -10  -4   4       10.65        4.42      4.67 o 
  -9  -4   4        0.38        2.18      3.51 o 
  -8  -4   4        2.12        3.78      3.71 o 
  -7  -4   4      134.69      159.36     19.31 o 
  -6  -4   4       20.76       24.54      7.25 o 
  -5  -4   4      233.93      271.83     12.58 o 
  -4  -4   4        5.67        2.74      1.73 o 
  -3  -4   4      491.02      489.39     12.77 o 
  -2  -4   4      596.69      599.10     10.58 o 
  -1  -4   4      246.93      252.83      6.13 o 
   0  -4   4      191.10      209.20      6.23 o 
   1  -4   4      679.53      708.56     20.33 o 
   2  -4   4      848.52      902.34     58.33 o 
   3  -4   4      371.85      323.90     18.55 o 
   4  -4   4      437.21      440.09     16.87 o 
   5  -4   4      279.87      285.41     13.30 o 
   6  -4   4     1513.88     1566.25     39.26 o 
   7  -4   4       77.09       81.97      7.66 o 
   8  -4   4       23.67       22.44     10.28 o 
   9  -4   4      327.90      322.77     19.38 o 
  10  -4   4       85.62       81.54     14.24 o 
  11  -4   4        8.06        8.23      6.88 o 
 -12  -3   4        5.80        3.36      3.73 o 
 -11  -3   4      102.81      113.95     13.24 o 
 -10  -3   4       37.62       36.15     18.00 o 
  -9  -3   4       64.89       65.90      8.17 o 
  -8  -3   4        0.90        1.18      4.11 o 
  -7  -3   4      148.57      144.98     14.74 o 
  -6  -3   4     1207.28     1318.72     40.58 o 
  -5  -3   4      214.81      214.12      9.13 o 
  -4  -3   4       15.84       14.29      3.11 o 
  -3  -3   4     2558.47     2739.03     38.16 o 
  -2  -3   4      251.97      240.65      8.36 o 
  -1  -3   4       85.01       67.54      4.35 o 
   0  -3   4      125.55      115.59      5.36 o 
   1  -3   4      259.68      274.23      7.79 o 
   2  -3   4     1824.75     1837.06     68.04 o 
   3  -3   4       11.58        4.16      2.76 o 
   4  -3   4       12.68        7.68      2.99 o 
   5  -3   4       28.54       38.25      7.00 o 
   6  -3   4      185.08      184.69     12.69 o 
   7  -3   4       97.70       87.81     10.03 o 
   8  -3   4      367.23      356.83     14.70 o 
   9  -3   4        2.00        3.37      2.54 o 
  10  -3   4       43.51       37.54     24.50 o 
  11  -3   4       13.77       14.44     12.60 o 
 -11  -2   4        0.08        1.38      4.06 o 
 -10  -2   4       97.09       99.81     13.99 o 
  -9  -2   4      424.46      399.37     24.56 o 
  -8  -2   4      141.23      133.19     11.66 o 
  -7  -2   4      101.65      102.56     11.43 o 
  -6  -2   4       17.52       19.60      7.03 o 
  -5  -2   4     1071.96     1067.88     48.58 o 
  -4  -2   4      218.29      214.00      5.78 o 
  -3  -2   4      468.41      470.88      6.96 o 
  -2  -2   4      675.48      684.84     15.10 o 
  -1  -2   4      481.70      444.74     11.77 o 
   0  -2   4      987.95      910.77     24.21 o 
   1  -2   4      502.74      510.48     17.51 o 
   2  -2   4      386.05      382.21      8.77 o 
   3  -2   4     1468.91     1479.33     61.47 o 
   4  -2   4       51.52       40.14      6.27 o 
   5  -2   4      975.80     1031.67     31.18 o 
   6  -2   4        0.29        1.47      3.29 o 
   7  -2   4      112.44       98.34     10.94 o 
   8  -2   4        4.65        7.02      4.48 o 
   9  -2   4      138.56      141.45     14.18 o 
  10  -2   4        9.07       10.87      6.95 o 
  11  -2   4       12.63       13.60     15.24 o 
 -12  -1   4        7.94        7.70      7.82 o 
 -11  -1   4       14.40        8.13      7.72 o 
 -10  -1   4      529.81      483.37     30.71 o 
  -9  -1   4       71.00       61.73      7.98 o 
  -8  -1   4        3.61        3.34      2.10 o 
  -7  -1   4      128.35      143.29     10.07 o 
  -6  -1   4       53.94       55.66      6.56 o 
  -5  -1   4        1.06        0.71      1.30 o 
  -4  -1   4      242.42      249.13      6.11 o 
  -3  -1   4     1955.22     2091.44     38.74 o 
  -2  -1   4     1551.62     1589.95     48.01 o 
  -1  -1   4      647.42      668.44     13.53 o 
   0  -1   4      363.05      359.09      4.97 o 
   1  -1   4      211.54      217.77      8.03 o 
   2  -1   4      465.52      471.67     19.91 o 
   3  -1   4      607.08      688.10     21.87 o 
   4  -1   4     1934.48     2171.14     55.45 o 
   5  -1   4     1336.02     1345.03     25.47 o 
   6  -1   4        1.94        1.91      2.62 o 
   7  -1   4        5.70        3.00      2.58 o 
   8  -1   4       13.07        9.98      5.52 o 
   9  -1   4      408.17      365.77     28.23 o 
  10  -1   4      105.34      118.74     20.60 o 
  11  -1   4        7.95        6.48     10.11 o 
 -12   0   4       14.00       17.01     15.23 o 
 -11   0   4       13.36       12.69      9.40 o 
 -10   0   4       98.92       89.26     34.46 o 
  -9   0   4        7.14        8.13      5.83 o 
  -8   0   4        1.26        0.31      2.29 o 
  -7   0   4      492.00      521.45     18.93 o 
  -6   0   4      724.71      788.72     25.57 o 
  -5   0   4      240.80      239.29      8.50 o 
  -4   0   4        3.08        3.00      0.97 o 
  -3   0   4      292.44      277.16      5.06 o 
  -2   0   4     6985.35     6845.70    123.68 o 
  -1   0   4     1724.23     1759.20     27.96 o 
   0   0   4      473.74      455.75     10.23 o 
   1   0   4     1463.40     1344.74     59.82 o 
   2   0   4      473.97      447.76      8.45 o 
   3   0   4      858.99      822.08     32.34 o 
   4   0   4      206.14      216.79      9.30 o 
   5   0   4      188.94      203.30     11.24 o 
   6   0   4      280.04      261.23     13.47 o 
   7   0   4      829.51      862.86     49.59 o 
   8   0   4        0.60        3.16      9.12 o 
   9   0   4        4.78        4.07      4.16 o 
  10   0   4      166.48      161.70     14.71 o 
  11   0   4        2.48        9.31     14.24 o 
 -12   1   4        3.63        4.16      5.55 o 
 -11   1   4      126.66      120.13     12.35 o 
 -10   1   4      328.73      332.39     23.83 o 
  -9   1   4       74.01       76.32     11.75 o 
  -8   1   4      247.66      251.36     18.74 o 
  -7   1   4       43.50       43.06      4.56 o 
  -6   1   4      962.87      978.38     28.41 o 
  -5   1   4        2.16        1.20      0.85 o 
  -4   1   4       18.99       19.70      4.33 o 
  -3   1   4      473.88      471.41      6.54 o 
  -2   1   4      870.97      876.41     15.10 o 
  -1   1   4     3047.71     3138.49     38.39 o 
   0   1   4     2788.96     2947.28     78.31 o 
   1   1   4       37.67       36.09      3.09 o 
   2   1   4      229.57      215.64     10.94 o 
   3   1   4       35.74       24.90     11.03 o 
   4   1   4      500.26      497.05     17.28 o 
   5   1   4        8.64       10.09      3.72 o 
   6   1   4       96.05       96.12     11.03 o 
   7   1   4      513.12      522.40     30.86 o 
   8   1   4        0.30        0.39      3.70 o 
   9   1   4       19.19       25.35     18.12 o 
  10   1   4      115.86      116.79     12.41 o 
  11   1   4        3.67        7.07      7.49 o 
 -12   2   4        4.88        4.22      4.90 o 
 -11   2   4        0.82        4.38     11.03 o 
 -10   2   4      227.84      208.71     18.00 o 
  -9   2   4        1.59        2.91      5.20 o 
  -8   2   4        9.15       12.82      8.35 o 
  -7   2   4        4.51        7.00      5.74 o 
  -6   2   4      121.54      137.07     15.84 o 
  -5   2   4       94.21      107.48      6.15 o 
  -4   2   4      112.24      112.52      3.73 o 
  -3   2   4      150.67      149.86      4.51 o 
  -2   2   4      376.88      369.86     10.89 o 
  -1   2   4       60.50       64.87      3.72 o 
   0   2   4        3.80        3.65      1.24 o 
   1   2   4      112.56      111.83      6.01 o 
   2   2   4      704.93      754.00     28.88 o 
   3   2   4       12.85       19.40      9.14 o 
   4   2   4      281.52      319.98     19.35 o 
   5   2   4        6.65       10.70      4.01 o 
   6   2   4      210.31      220.14     17.83 o 
   7   2   4       72.59       73.51     25.20 o 
   8   2   4        0.03        0.69      6.59 o 
   9   2   4        4.08        6.69      3.85 o 
  10   2   4        4.91        7.32      6.20 o 
  11   2   4       52.10       36.83     33.97 o 
 -12   3   4       30.57       17.98     18.30 o 
 -11   3   4       13.02        8.14      7.62 o 
 -10   3   4        1.24        6.45      7.90 o 
  -9   3   4      278.48      300.63     24.91 o 
  -8   3   4        1.00        1.26      4.45 o 
  -7   3   4       17.12       18.49      9.40 o 
  -6   3   4        1.58        1.63      4.66 o 
  -5   3   4      102.58      111.18     10.29 o 
  -4   3   4      467.15      495.49     18.57 o 
  -3   3   4      247.75      249.31      6.00 o 
  -2   3   4      129.76      144.65      5.69 o 
  -1   3   4      582.15      622.73     12.36 o 
   0   3   4       41.47       33.40      3.39 o 
   1   3   4     1457.91     1595.28     49.18 o 
   2   3   4      751.40      850.45     33.80 o 
   3   3   4       82.43       91.40      8.74 o 
   4   3   4      570.19      617.12     28.08 o 
   5   3   4      285.63      294.91     16.38 o 
   6   3   4      271.55      269.61     16.77 o 
   7   3   4        0.40        0.74      5.66 o 
   8   3   4       68.25       68.43      9.92 o 
   9   3   4       44.66       49.94     25.70 o 
  10   3   4       80.05       78.29     11.80 o 
  11   3   4       85.74       83.00     17.63 o 
 -12   4   4      110.48      115.77     16.02 o 
 -11   4   4      224.32      217.66     17.55 o 
 -10   4   4       92.72       90.98     14.69 o 
  -9   4   4        0.00        2.37      5.61 o 
  -8   4   4       95.69       97.06     11.09 o 
  -7   4   4      129.66      137.28     10.76 o 
  -6   4   4      770.38      857.44     33.43 o 
  -5   4   4       15.52       15.71      1.94 o 
  -4   4   4       51.85       51.54      4.88 o 
  -3   4   4     2163.57     2387.49     51.71 o 
  -2   4   4        0.12        0.60      1.59 o 
  -1   4   4      657.51      648.70     17.92 o 
   0   4   4        0.43        0.89      0.97 o 
   1   4   4      944.64      947.26     45.70 o 
   2   4   4     2424.14     2485.79    107.08 o 
   3   4   4       32.51       32.76      6.33 o 
   4   4   4      141.41      144.47     18.78 o 
   5   4   4      154.38      152.45     13.75 o 
   6   4   4        7.39       14.81      7.33 o 
   7   4   4      184.58      183.16     15.01 o 
   8   4   4       27.84       24.38     10.72 o 
   9   4   4       47.04       44.31     15.27 o 
  10   4   4        5.67        8.12      6.96 o 
 -11   5   4       80.55       87.51     11.56 o 
 -10   5   4      119.54      125.66     13.02 o 
  -9   5   4       68.18       65.50     12.91 o 
  -8   5   4       15.20       26.18     13.63 o 
  -7   5   4      266.61      281.23     18.46 o 
  -6   5   4       50.05       58.42     20.65 o 
  -5   5   4       42.78       43.67      3.40 o 
  -4   5   4      164.60      174.68     11.05 o 
  -3   5   4       14.90       13.97      5.16 o 
  -2   5   4     1045.45      936.53     43.38 o 
  -1   5   4       49.32       36.32      3.70 o 
   0   5   4      315.33      283.98     11.92 o 
   1   5   4      262.24      246.11     19.47 o 
   2   5   4       20.13       22.51      8.35 o 
   3   5   4       40.18       48.38     20.20 o 
   4   5   4      124.34      128.08     11.93 o 
   5   5   4        7.51        8.37      4.52 o 
   6   5   4        0.00        2.18      3.97 o 
   7   5   4       11.47       19.55     13.85 o 
   8   5   4       77.52       84.34     14.60 o 
   9   5   4        1.11        5.57      9.01 o 
  10   5   4       12.86       16.98     18.60 o 
 -11   6   4        0.17        2.60      4.49 o 
 -10   6   4        0.10        1.49      4.71 o 
  -9   6   4       17.97       21.94     13.75 o 
  -8   6   4       63.74       73.66     10.83 o 
  -7   6   4      265.58      266.09     14.05 o 
  -6   6   4       27.87       39.84     15.56 o 
  -5   6   4      207.08      222.80     10.24 o 
  -4   6   4        8.64        6.60      2.51 o 
  -3   6   4      123.30      114.44      4.87 o 
  -2   6   4      289.09      294.75     17.08 o 
  -1   6   4      139.55      133.80     12.42 o 
   0   6   4       43.49       41.12      3.89 o 
   1   6   4      106.87       95.31      7.46 o 
   2   6   4       92.56       82.90     11.85 o 
   3   6   4       45.69       43.62      8.06 o 
   4   6   4      529.31      550.81     24.03 o 
   5   6   4      106.43      125.46     15.33 o 
   6   6   4       48.06       45.32     19.70 o 
   7   6   4       14.74       18.58      9.63 o 
   8   6   4       24.60       31.79     16.46 o 
   9   6   4       97.48       93.45     38.74 o 
 -10   7   4       18.65       12.92     11.31 o 
  -9   7   4       18.45       13.23      8.20 o 
  -8   7   4      435.43      465.19     28.31 o 
  -7   7   4      569.29      580.85     36.19 o 
  -6   7   4       54.62       57.57      7.59 o 
  -5   7   4       10.21        6.42      3.41 o 
  -4   7   4      902.55      909.03     49.46 o 
  -3   7   4       93.34       83.26      9.70 o 
  -2   7   4      394.64      349.90     18.49 o 
  -1   7   4        8.04        8.76      4.13 o 
   0   7   4      437.57      410.82     15.61 o 
   1   7   4      767.10      731.82     48.95 o 
   2   7   4       31.21       37.32      6.77 o 
   3   7   4      280.91      291.76     19.07 o 
   4   7   4      121.60      135.07      9.99 o 
   5   7   4      563.18      582.40     37.44 o 
   6   7   4      180.49      206.26     16.71 o 
   7   7   4        2.38        4.11      2.68 o 
   8   7   4       41.35       23.67     19.28 o 
   9   7   4       24.01       21.16     14.45 o 
 -10   8   4        2.40        3.62      7.68 o 
  -9   8   4       17.37       15.14     11.11 o 
  -8   8   4       86.05       84.02     46.79 o 
  -7   8   4      325.85      399.71     37.55 o 
  -6   8   4       60.95       53.76     14.92 o 
  -5   8   4       11.30       10.10      6.12 o 
  -4   8   4      372.73      395.87     18.22 o 
  -3   8   4      196.66      197.88     11.94 o 
  -2   8   4       12.06       18.50      6.02 o 
  -1   8   4       17.50        9.94     13.13 o 
   0   8   4      136.55      144.20     18.25 o 
   1   8   4       19.37       26.63     18.30 o 
   2   8   4       17.62       15.31      8.96 o 
   3   8   4        1.32        3.21      3.22 o 
   4   8   4        1.03        1.11      2.94 o 
   5   8   4       67.19       70.17      9.42 o 
   6   8   4       22.81       20.89     12.53 o 
   7   8   4       15.60        9.20     15.52 o 
   8   8   4        0.77        2.61      7.65 o 
  -8   9   4       45.35       24.05     35.73 o 
  -7   9   4        9.11       10.02     15.01 o 
  -6   9   4        0.56        2.56      6.05 o 
  -5   9   4        4.44        5.77     11.98 o 
  -4   9   4        3.27        1.56      4.01 o 
  -3   9   4        6.50        3.24      2.57 o 
  -2   9   4       12.52        7.44      6.05 o 
  -1   9   4       17.54       16.96      7.34 o 
   0   9   4       10.13        8.14      5.34 o 
   1   9   4      103.68       92.70     39.22 o 
   2   9   4        4.21        8.25      8.01 o 
   3   9   4       17.49       12.50     15.03 o 
   4   9   4       59.98       58.77     23.34 o 
   5   9   4        6.25        7.35      9.75 o 
   6   9   4       65.15       54.96     49.89 o 
   7   9   4       12.38        9.72     14.16 o 
  -8  10   4       65.99       67.89     19.66 o 
  -7  10   4       23.35       20.37     24.29 o 
  -6  10   4        0.06        6.32     10.68 o 
  -5  10   4       41.99       57.54     28.87 o 
  -4  10   4        7.73        6.90      8.57 o 
  -3  10   4       18.60       13.08      8.88 o 
  -2  10   4      100.04      101.36     15.37 o 
  -1  10   4        5.43        9.69      6.42 o 
   0  10   4       77.74       75.93     19.02 o 
   1  10   4       33.07       37.26     14.90 o 
   2  10   4       59.97       48.65     16.45 o 
   3  10   4      134.94      164.05     23.45 o 
   4  10   4       99.23      114.82     20.22 o 
   5  10   4       78.85       83.52     17.64 o 
  -6  11   4       76.41       73.29     20.94 o 
  -5  11   4      222.27      258.94     28.43 o 
  -4  11   4      143.24      143.33     23.07 o 
  -3  11   4       81.27       84.56     11.06 o 
  -2  11   4        0.69        3.75      3.75 o 
  -1  11   4        0.08        2.78      4.87 o 
   0  11   4       90.72       76.57     16.53 o 
   1  11   4      133.59      127.20     15.82 o 
   2  11   4      154.88      203.57     17.26 o 
   3  11   4       53.67       46.25     24.97 o 
   4  11   4       90.40      100.24     19.88 o 
  -4  12   4        4.95        5.58     10.57 o 
  -3  12   4       20.69       16.99     22.90 o 
  -2  12   4       23.70       31.02     25.42 o 
  -1  12   4        0.45        4.03     10.84 o 
   0  12   4        0.42        3.61      3.92 o 
   1  12   4       21.88       13.67     20.62 o 
  -1 -13   5        0.90        2.17      2.87 o 
   0 -13   5      178.55      195.91     19.42 o 
   1 -13   5        1.59        2.95      5.72 o 
   2 -13   5       38.76       42.74     11.52 o 
  -4 -12   5       50.02       26.82     31.21 o 
  -3 -12   5       75.88       72.99     18.22 o 
  -2 -12   5       51.35       52.00     14.12 o 
  -1 -12   5       20.71       14.85     13.83 o 
   0 -12   5        9.04       11.45      8.43 o 
   1 -12   5       50.51       51.86     19.68 o 
   2 -12   5       35.50       32.36     25.30 o 
   3 -12   5       38.66       26.36     19.72 o 
   4 -12   5        1.36        2.05      5.21 o 
   5 -12   5      114.64       96.01     12.34 o 
  -6 -11   5       22.75       20.36     16.85 o 
  -5 -11   5        1.54        1.08      5.30 o 
  -4 -11   5        5.26        6.30      6.88 o 
  -3 -11   5       95.28      100.50     13.43 o 
  -2 -11   5      279.04      270.90     17.56 o 
  -1 -11   5       74.52       51.01     11.78 o 
   0 -11   5        0.03        0.92      3.51 o 
   1 -11   5        7.46        7.23      6.16 o 
   2 -11   5        6.34        8.03      4.62 o 
   3 -11   5       28.19       37.25     19.17 o 
   4 -11   5      164.66      172.03     13.65 o 
   5 -11   5       13.72        9.57      5.86 o 
   6 -11   5      147.41      149.89     22.99 o 
   7 -11   5       11.45       17.70     11.93 o 
  -7 -10   5       73.77       54.77     34.24 o 
  -6 -10   5       68.12       55.06     22.85 o 
  -5 -10   5       92.38       88.01     17.00 o 
  -4 -10   5       20.66       17.54     10.95 o 
  -3 -10   5        2.16        1.97      5.48 o 
  -2 -10   5      285.61      265.58     34.80 o 
  -1 -10   5      274.12      246.74     22.10 o 
   0 -10   5        4.46        8.52      7.99 o 
   1 -10   5       16.55       14.26      8.83 o 
   2 -10   5      125.68      119.06     12.49 o 
   3 -10   5        1.77        5.66      3.82 o 
   4 -10   5      207.50      202.73     20.46 o 
   5 -10   5        3.00        2.36      4.38 o 
   6 -10   5        0.04        0.93      3.59 o 
   7 -10   5      259.12      291.15     36.57 o 
   8 -10   5       14.14       10.70     16.59 o 
  -8  -9   5       10.26        7.27      4.77 o 
  -7  -9   5       60.62       61.12      7.53 o 
  -6  -9   5       16.24       12.41      7.03 o 
  -5  -9   5        9.22       12.87      6.54 o 
  -4  -9   5       15.54       20.78     10.52 o 
  -3  -9   5       27.94       23.96      7.73 o 
  -2  -9   5        3.10        2.93      5.83 o 
  -1  -9   5       99.17       86.82     10.51 o 
   0  -9   5      405.36      359.35     24.08 o 
   1  -9   5       15.67       11.13      5.25 o 
   2  -9   5      206.58      203.14     16.82 o 
   3  -9   5       10.67        7.21      4.22 o 
   4  -9   5        0.13        1.53      2.31 o 
   5  -9   5       18.06       14.45      9.63 o 
   6  -9   5        0.12        2.05      2.34 o 
   7  -9   5        0.00        1.82      2.27 o 
   8  -9   5       14.50       17.59     14.92 o 
   9  -9   5       19.99       16.27     13.86 o 
  -9  -8   5      128.98      120.47      9.36 o 
  -8  -8   5        3.04        5.77      4.40 o 
  -7  -8   5       63.44       57.89     10.35 o 
  -6  -8   5       45.25       51.02      9.51 o 
  -5  -8   5        9.83       12.64      6.57 o 
  -4  -8   5      167.65      179.62     14.48 o 
  -3  -8   5      301.09      316.54     16.94 o 
  -2  -8   5       22.47       27.01     10.70 o 
  -1  -8   5       75.62       76.69     14.91 o 
   0  -8   5       27.69       26.52     14.35 o 
   1  -8   5      601.53      654.24     30.58 o 
   2  -8   5      614.88      684.01     32.31 o 
   3  -8   5        0.22        2.13      3.17 o 
   4  -8   5       15.29       20.03      8.43 o 
   5  -8   5      459.47      441.74     27.05 o 
   6  -8   5      182.55      200.12     13.57 o 
   7  -8   5      124.23      124.54     11.00 o 
   8  -8   5        2.41        6.47      6.44 o 
   9  -8   5      139.92      148.41     14.87 o 
 -10  -7   5       44.26       24.99     18.85 o 
  -9  -7   5       22.13       15.45      9.85 o 
  -8  -7   5      111.70      101.35     10.16 o 
  -7  -7   5       18.10       21.27      7.62 o 
  -6  -7   5      105.89      108.03      8.89 o 
  -5  -7   5      280.36      280.57     19.19 o 
  -4  -7   5      195.01      185.45     10.87 o 
  -3  -7   5      223.24      232.94     10.95 o 
  -2  -7   5      189.16      191.41     13.32 o 
  -1  -7   5      119.30      119.28     12.05 o 
   0  -7   5       52.88       83.76     17.32 o 
   1  -7   5      213.84      192.82     17.61 o 
   2  -7   5      474.11      477.11     22.88 o 
   3  -7   5      594.66      598.36     29.09 o 
   4  -7   5      173.13      154.94     16.85 o 
   5  -7   5        5.43        4.73      2.49 o 
   6  -7   5      459.32      459.10     19.17 o 
   7  -7   5        1.42        5.91      3.28 o 
   8  -7   5      132.34      129.15     11.58 o 
   9  -7   5       60.62       58.25     14.32 o 
  10  -7   5        3.28        4.86      6.35 o 
 -10  -6   5       17.66       16.85     12.92 o 
  -9  -6   5       55.97       48.96     19.57 o 
  -8  -6   5       13.99        9.26      4.89 o 
  -7  -6   5       16.58       16.92      6.57 o 
  -6  -6   5       56.92       53.21     10.24 o 
  -5  -6   5      114.67      115.13      8.13 o 
  -4  -6   5        3.71        4.80      2.57 o 
  -3  -6   5       42.92       47.61     11.92 o 
  -2  -6   5        5.13        5.27      3.18 o 
  -1  -6   5      358.91      366.38     26.68 o 
   0  -6   5      153.61      147.92     11.72 o 
   1  -6   5        0.93        3.73      3.01 o 
   2  -6   5      547.20      558.58     30.31 o 
   3  -6   5       11.97       11.93      5.37 o 
   4  -6   5      138.82      128.17     12.22 o 
   5  -6   5      153.09      147.82     13.98 o 
   6  -6   5        4.75       14.81      7.26 o 
   7  -6   5       77.03       64.56     10.83 o 
   8  -6   5        5.91        3.51      3.09 o 
   9  -6   5       42.24       42.18     26.28 o 
  10  -6   5       72.15       85.02     11.65 o 
 -11  -5   5        3.43        2.34      3.73 o 
 -10  -5   5        0.43        3.48      3.69 o 
  -9  -5   5       11.58        5.43      3.69 o 
  -8  -5   5       33.11       29.55     11.50 o 
  -7  -5   5       74.28       71.09      9.28 o 
  -6  -5   5       24.03       25.08      8.95 o 
  -5  -5   5      362.02      378.21     16.47 o 
  -4  -5   5      128.30      127.94     11.24 o 
  -3  -5   5      593.30      591.42     17.16 o 
  -2  -5   5       92.17      101.50      6.93 o 
  -1  -5   5      191.37      178.92     11.03 o 
   0  -5   5      694.75      696.23     20.90 o 
   1  -5   5      404.94      418.08     33.97 o 
   2  -5   5      373.87      355.34     22.84 o 
   3  -5   5      475.83      469.10     21.62 o 
   4  -5   5      448.20      472.52     22.26 o 
   5  -5   5      225.53      200.12     13.02 o 
   6  -5   5       10.65        9.76      5.06 o 
   7  -5   5       17.58       20.64      9.88 o 
   8  -5   5       63.44       59.34      7.76 o 
   9  -5   5        4.28        5.85      4.66 o 
  10  -5   5      143.58      158.56     15.99 o 
  11  -5   5        3.05        4.95      4.29 o 
 -11  -4   5       40.50       44.11     10.91 o 
 -10  -4   5        9.18        8.00      4.66 o 
  -9  -4   5        1.81        2.90      3.51 o 
  -8  -4   5      412.87      462.26     30.42 o 
  -7  -4   5      350.06      373.18     15.70 o 
  -6  -4   5       29.81       34.61     11.17 o 
  -5  -4   5       57.04       60.94      6.95 o 
  -4  -4   5      133.33      121.14      6.59 o 
  -3  -4   5      616.72      598.22     25.85 o 
  -2  -4   5      490.17      474.10     12.03 o 
  -1  -4   5      281.14      318.05     11.20 o 
   0  -4   5     1112.62     1198.96     27.71 o 
   1  -4   5       50.33       28.68      4.59 o 
   2  -4   5        0.10        2.20      2.48 o 
   3  -4   5      711.62      758.24     27.84 o 
   4  -4   5      414.89      428.28     28.85 o 
   5  -4   5      292.01      272.20     13.60 o 
   6  -4   5       77.72       65.45      9.25 o 
   7  -4   5        1.22        6.27      3.16 o 
   8  -4   5        0.02        0.88      3.66 o 
   9  -4   5       10.80        7.34      5.54 o 
  10  -4   5       70.76       76.00     14.76 o 
  11  -4   5      198.56      199.92     17.80 o 
 -11  -3   5       30.53       19.97     13.68 o 
 -10  -3   5       65.66       70.00     10.95 o 
  -9  -3   5       98.85       85.32     13.65 o 
  -8  -3   5        6.57        4.68      2.94 o 
  -7  -3   5      816.38      868.33     27.38 o 
  -6  -3   5      240.10      239.04     18.21 o 
  -5  -3   5       35.68       39.68      4.48 o 
  -4  -3   5      370.37      378.27     12.83 o 
  -3  -3   5       57.12       44.98      5.22 o 
  -2  -3   5      771.87      770.10     26.44 o 
  -1  -3   5       85.43       78.42      3.86 o 
   0  -3   5       36.01       32.39      3.31 o 
   1  -3   5      631.39      631.95     19.81 o 
   2  -3   5      845.32      803.41     31.51 o 
   3  -3   5      356.79      317.01     18.29 o 
   4  -3   5      131.15      143.75     10.19 o 
   5  -3   5      853.11      917.24     30.61 o 
   6  -3   5      143.24      147.16     11.20 o 
   7  -3   5      142.67      149.76     10.10 o 
   8  -3   5        3.56        2.95      3.87 o 
   9  -3   5       20.01       16.47      8.87 o 
  10  -3   5       85.49       86.92     13.78 o 
  11  -3   5        0.77        0.65      5.81 o 
 -12  -2   5      125.48       97.85     13.73 o 
 -11  -2   5        6.39        8.78      7.97 o 
 -10  -2   5        6.51        4.89      6.33 o 
  -9  -2   5       25.62       23.50     11.64 o 
  -8  -2   5      177.53      178.99     11.38 o 
  -7  -2   5       18.27       15.16      6.43 o 
  -6  -2   5       13.81       15.20      5.71 o 
  -5  -2   5        5.31        6.74      3.00 o 
  -4  -2   5      906.99      983.74     21.91 o 
  -3  -2   5        1.10        2.67      1.03 o 
  -2  -2   5       21.40       23.82      8.49 o 
  -1  -2   5       80.10       82.31      4.09 o 
   0  -2   5       22.76       22.37      2.12 o 
   1  -2   5        0.16        0.17      1.64 o 
   2  -2   5      720.21      703.27     22.84 o 
   3  -2   5        0.27        0.06      3.32 o 
   4  -2   5       94.21      110.98     10.25 o 
   5  -2   5      280.38      291.49     16.03 o 
   6  -2   5       16.77       13.54      5.46 o 
   7  -2   5      711.64      696.59     25.87 o 
   8  -2   5       97.58       96.11      9.55 o 
   9  -2   5       15.61       16.65     12.50 o 
  10  -2   5      104.67      110.77     14.22 o 
  11  -2   5       12.62        9.31      9.00 o 
 -12  -1   5      263.61      257.11     19.65 o 
 -11  -1   5       45.49       33.08     24.30 o 
 -10  -1   5        0.04        2.84      4.20 o 
  -9  -1   5      123.02      117.75      9.95 o 
  -8  -1   5      358.72      357.92     17.96 o 
  -7  -1   5      206.18      219.89     14.40 o 
  -6  -1   5        2.35        3.49      1.65 o 
  -5  -1   5      310.80      282.87      8.40 o 
  -4  -1   5     7172.20     7346.95    129.61 o 
  -3  -1   5       66.24       64.95      2.46 o 
  -2  -1   5      897.30      925.47     16.54 o 
  -1  -1   5        0.08        1.06      1.50 o 
   0  -1   5     3618.28     3543.66     51.64 o 
   1  -1   5     2472.26     2277.94    103.00 o 
   2  -1   5      108.01       92.76      5.07 o 
   3  -1   5      169.39      165.79     11.18 o 
   4  -1   5     1522.81     1497.95     48.73 o 
   5  -1   5      472.33      450.94     17.17 o 
   6  -1   5      118.26      125.22     10.64 o 
   7  -1   5      118.72      112.43     10.32 o 
   8  -1   5      535.35      512.37     33.47 o 
   9  -1   5      202.75      210.36     19.87 o 
  10  -1   5      121.29      139.14     18.63 o 
  11  -1   5        7.50        6.14      7.68 o 
 -12   0   5       92.21       98.09     11.06 o 
 -11   0   5       84.92       92.99     12.16 o 
 -10   0   5        9.16        7.35      5.59 o 
  -9   0   5       58.63       63.45     20.63 o 
  -8   0   5      580.68      602.76     26.84 o 
  -7   0   5       13.72       13.76      5.58 o 
  -6   0   5      130.59      137.99     10.73 o 
  -5   0   5      329.17      330.13     12.41 o 
  -4   0   5      364.36      352.59      7.00 o 
  -3   0   5      656.07      643.26     11.39 o 
  -2   0   5     1057.37     1222.65     20.20 o 
  -1   0   5       85.36       86.48      3.73 o 
   0   0   5      220.88      285.12      9.16 o 
   1   0   5        0.76        8.89      2.81 o 
   2   0   5      370.02      352.83     11.19 o 
   3   0   5        8.22        7.54      3.13 o 
   4   0   5        5.70        6.84      4.23 o 
   5   0   5       61.34       50.68      9.32 o 
   6   0   5      127.69      120.90      8.63 o 
   7   0   5       46.37       44.10      8.20 o 
   8   0   5       24.98       15.06      9.71 o 
   9   0   5       68.99       77.62     15.44 o 
  10   0   5       21.53       29.17     16.26 o 
  11   0   5       54.39       53.67     13.61 o 
 -12   1   5        9.34       10.27     11.72 o 
 -11   1   5        0.61        0.77      4.07 o 
 -10   1   5       18.53       16.50     11.54 o 
  -9   1   5       99.75       93.92     10.04 o 
  -8   1   5       68.84       72.87     13.61 o 
  -7   1   5       50.99       41.70      5.63 o 
  -6   1   5      360.10      279.60     49.74 o 
  -5   1   5       11.52        9.67      2.92 o 
  -4   1   5       67.03       83.37      5.06 o 
  -3   1   5      632.56      682.51     13.47 o 
  -2   1   5       10.42       13.78      2.29 o 
  -1   1   5      330.25      332.75      5.33 o 
   0   1   5      140.30      151.67      6.53 o 
   1   1   5      235.13      241.49      7.71 o 
   2   1   5      861.69      952.80     49.83 o 
   3   1   5       62.97       83.66      8.10 o 
   4   1   5        3.39        4.77      2.63 o 
   5   1   5        5.39        8.26      3.80 o 
   6   1   5       12.25       13.99      5.47 o 
   7   1   5      294.74      287.08     19.95 o 
   8   1   5      205.75      187.26     22.14 o 
   9   1   5       33.06       31.02     20.47 o 
  10   1   5        0.00        2.95      4.62 o 
  11   1   5       52.77       33.82     29.49 o 
 -12   2   5        0.35        1.20      3.38 o 
 -11   2   5       36.43       30.73     26.70 o 
 -10   2   5        7.68        3.97      4.02 o 
  -9   2   5        0.12        1.84      2.69 o 
  -8   2   5       35.32       37.88     17.14 o 
  -7   2   5      267.07      293.09     18.18 o 
  -6   2   5       16.94       15.42      2.01 o 
  -5   2   5       41.61       44.79      2.59 o 
  -4   2   5       71.04       70.50      3.70 o 
  -3   2   5        8.87        8.74      2.49 o 
  -2   2   5     1181.99     1309.79     30.11 o 
  -1   2   5     3175.78     3572.03     61.85 o 
   0   2   5     1237.76     1301.93     32.79 o 
   1   2   5       89.31       94.49      5.25 o 
   2   2   5      422.89      400.55     15.05 o 
   3   2   5       64.02       48.48      5.74 o 
   4   2   5      859.53      899.60     29.10 o 
   5   2   5        0.11        1.53      3.20 o 
   6   2   5       29.06       31.19     12.79 o 
   7   2   5      366.91      404.71     26.03 o 
   8   2   5      291.48      304.27     27.26 o 
   9   2   5       62.68       68.60     12.73 o 
  10   2   5       69.59       59.96     12.62 o 
  11   2   5        7.53        5.77      7.93 o 
 -12   3   5        1.50        3.46      3.65 o 
 -11   3   5        0.58        2.42      4.87 o 
 -10   3   5       45.62       45.26     27.50 o 
  -9   3   5      645.36      701.18     45.93 o 
  -8   3   5       83.00       93.90     15.99 o 
  -7   3   5       21.33       26.98     10.04 o 
  -6   3   5      205.09      225.99     16.75 o 
  -5   3   5      141.59      145.62     10.91 o 
  -4   3   5      137.75      130.12      8.01 o 
  -3   3   5      605.34      635.22     13.77 o 
  -2   3   5     1197.71     1327.12     31.93 o 
  -1   3   5     4495.48     4745.97     84.85 o 
   0   3   5      745.39      736.92     29.38 o 
   1   3   5      318.66      298.61     17.35 o 
   2   3   5        6.35       10.16      7.73 o 
   3   3   5       87.27       84.48     17.67 o 
   4   3   5      289.14      289.71     16.73 o 
   5   3   5      429.58      421.73     20.83 o 
   6   3   5       61.42       67.32     26.34 o 
   7   3   5      252.71      259.06     16.26 o 
   8   3   5       10.09        8.48      5.58 o 
   9   3   5      127.63      141.28     15.89 o 
  10   3   5       46.10       42.65     27.69 o 
 -11   4   5      120.85      118.44     12.55 o 
 -10   4   5        0.30        3.82      3.58 o 
  -9   4   5        6.60       11.60      7.52 o 
  -8   4   5      183.32      201.70     24.18 o 
  -7   4   5      502.65      526.91     30.46 o 
  -6   4   5        7.10        7.42      4.14 o 
  -5   4   5       42.54       45.83      3.84 o 
  -4   4   5      794.45      802.55     62.74 o 
  -3   4   5       25.25       17.51      6.19 o 
  -2   4   5       16.05       15.72      8.18 o 
  -1   4   5      111.82      123.17      8.93 o 
   0   4   5      435.47      411.69     17.97 o 
   1   4   5      225.19      204.82     15.41 o 
   2   4   5      145.44      133.23     14.98 o 
   3   4   5       21.84       26.37      9.13 o 
   4   4   5        7.69        8.16      4.30 o 
   5   4   5       96.51       93.64      8.37 o 
   6   4   5        0.38        1.34      4.29 o 
   7   4   5      214.00      204.76     19.52 o 
   8   4   5        1.97        1.31      4.23 o 
   9   4   5        9.46        8.04      7.56 o 
  10   4   5      164.72      180.33     17.16 o 
 -11   5   5       61.19       36.40     32.89 o 
 -10   5   5        9.87        4.20      7.22 o 
  -9   5   5      144.46      144.97     15.52 o 
  -8   5   5      150.32      148.65     34.46 o 
  -7   5   5        9.32       10.84      4.92 o 
  -6   5   5       12.68       13.93      7.63 o 
  -5   5   5       14.33       11.15      4.39 o 
  -4   5   5       17.12       13.13      5.69 o 
  -3   5   5       54.28       49.16      4.90 o 
  -2   5   5      131.97      126.39     16.45 o 
  -1   5   5      229.68      211.77      7.87 o 
   0   5   5       17.80       18.59      3.40 o 
   1   5   5       78.00       70.86     38.34 o 
   2   5   5      125.05      111.16     11.69 o 
   3   5   5       16.60       19.09      8.15 o 
   4   5   5       22.78       22.76      8.47 o 
   5   5   5        1.85        6.69      4.37 o 
   6   5   5       32.26       49.63     21.80 o 
   7   5   5      138.37      134.39     15.82 o 
   8   5   5        1.08        2.07      4.30 o 
   9   5   5        0.25        1.51      6.47 o 
 -11   6   5      100.47       98.07     15.33 o 
 -10   6   5      275.53      274.24     18.16 o 
  -9   6   5      207.04      224.41     15.67 o 
  -8   6   5      401.33      390.53     25.71 o 
  -7   6   5       87.99       77.62     12.37 o 
  -6   6   5      785.00      847.51     27.38 o 
  -5   6   5      444.45      494.14     19.00 o 
  -4   6   5       72.91       80.02      9.77 o 
  -3   6   5        9.31        7.71      4.31 o 
  -2   6   5      799.06      751.32     36.49 o 
  -1   6   5      505.15      444.53     18.06 o 
   0   6   5      166.97      155.68     11.49 o 
   1   6   5      475.67      406.93     26.28 o 
   2   6   5      325.79      337.53     16.26 o 
   3   6   5     1519.81     1557.68     75.82 o 
   4   6   5       64.17       77.20     11.39 o 
   5   6   5       59.25       71.04     15.36 o 
   6   6   5       36.92       40.64     18.72 o 
   7   6   5       99.92       99.31     13.76 o 
   8   6   5      107.48      114.09     15.86 o 
   9   6   5       64.56       76.91     11.57 o 
 -10   7   5       22.38       18.90     18.20 o 
  -9   7   5      200.57      197.30     13.75 o 
  -8   7   5       46.71       40.53     19.30 o 
  -7   7   5       49.72       48.09     19.31 o 
  -6   7   5        1.17        1.91      2.77 o 
  -5   7   5       10.03       12.99      6.71 o 
  -4   7   5       71.57       77.00      6.78 o 
  -3   7   5      169.16      163.29     30.86 o 
  -1   7   5        0.04        1.96      5.47 o 
   0   7   5      358.30      333.64     25.33 o 
   1   7   5        1.84        2.71      2.07 o 
   2   7   5       33.05       29.11      7.16 o 
   3   7   5        7.49        3.84      3.05 o 
   4   7   5      171.66      180.26     16.64 o 
   5   7   5        7.55        3.73      3.52 o 
   6   7   5       50.52       36.66     26.90 o 
   7   7   5        4.43        3.22      6.38 o 
   8   7   5        0.76        0.60      4.80 o 
  -9   8   5      107.79       95.04     38.43 o 
  -8   8   5        7.24        9.53     11.06 o 
  -7   8   5       17.71       18.63      9.29 o 
  -6   8   5       11.85        7.41     11.79 o 
  -5   8   5        0.47        1.83      2.95 o 
  -4   8   5       10.96        9.39      6.93 o 
  -3   8   5       16.45       14.22     10.21 o 
  -1   8   5       69.87       51.12     22.20 o 
   0   8   5       51.79       54.33     31.18 o 
   1   8   5      124.87      124.13     40.77 o 
   2   8   5       76.81       73.12     35.68 o 
   3   8   5       12.38       13.29     11.76 o 
   4   8   5      156.36      152.40     23.07 o 
   5   8   5       12.65       17.51     10.98 o 
   6   8   5       12.87       19.66     13.75 o 
   7   8   5        0.30        1.88      5.20 o 
  -8   9   5       66.62       30.96     48.53 o 
  -7   9   5       19.94       18.60     15.06 o 
  -6   9   5       22.07       27.59     23.42 o 
  -5   9   5       16.35       14.87     23.37 o 
  -4   9   5       34.96       35.14      9.14 o 
  -3   9   5        1.57        1.94      1.89 o 
  -2   9   5      104.52      107.55     16.62 o 
  -1   9   5       63.79       45.13     27.02 o 
   0   9   5        0.34        2.81      6.40 o 
   1   9   5       13.39       13.97     15.71 o 
   2   9   5      151.22      160.19     27.70 o 
   3   9   5       20.38       17.21     16.29 o 
   4   9   5      111.64       96.92     51.36 o 
   5   9   5        0.04        2.10      9.53 o 
   6   9   5      163.74      153.54     22.77 o 
  -7  10   5      134.37      159.89     22.17 o 
  -6  10   5      112.62      102.62     71.38 o 
  -5  10   5      210.96      222.36     33.44 o 
  -4  10   5       64.01       64.73     45.40 o 
  -3  10   5       18.44       13.23     12.80 o 
  -2  10   5      503.18      514.82     21.43 o 
  -1  10   5      218.28      208.67     18.03 o 
   0  10   5       13.39       15.29      7.28 o 
   1  10   5       63.46       47.39     35.32 o 
   2  10   5       27.49       25.11     24.21 o 
   3  10   5        4.28        6.84     10.08 o 
   4  10   5      145.91      166.89     21.02 o 
   5  10   5       17.97       14.05     17.97 o 
  -5  11   5      138.97      161.90     36.74 o 
  -4  11   5       59.91       86.19     18.85 o 
  -3  11   5       45.02       36.21     11.15 o 
  -2  11   5        0.01        3.17      5.57 o 
  -1  11   5      117.70      122.82     19.47 o 
   0  11   5       20.23        9.92      9.50 o 
   1  11   5      114.51      126.81     21.17 o 
   2  11   5        4.95        4.79      5.14 o 
   3  11   5       32.55       28.34     24.03 o 
   0 -13   6        6.55        4.76      7.20 o 
   1 -13   6        3.47        6.37      6.27 o 
  -4 -12   6      120.04      107.54     18.27 o 
  -3 -12   6        7.76        4.12      5.34 o 
  -2 -12   6       11.77        8.08      6.26 o 
  -1 -12   6        0.55        1.59      6.85 o 
   0 -12   6       45.70       30.27     28.17 o 
   1 -12   6       31.50       36.89     21.69 o 
   2 -12   6       90.68      113.48     13.64 o 
   3 -12   6        0.00        2.20      5.88 o 
   4 -12   6       50.11       44.19     14.16 o 
   5 -12   6        0.85        3.83      5.09 o 
  -6 -11   6       86.75       78.31     11.10 o 
  -5 -11   6        9.61        8.45      8.48 o 
  -4 -11   6       24.64       15.75     16.51 o 
  -3 -11   6      170.59      183.39     64.16 o 
  -2 -11   6        8.15       10.18      6.58 o 
  -1 -11   6        2.23        4.55      3.05 o 
   0 -11   6       38.29       37.95     25.50 o 
   1 -11   6       80.06       89.92     12.87 o 
   2 -11   6      225.44      253.84     17.74 o 
   3 -11   6        1.70        2.34      3.69 o 
   4 -11   6       13.80       11.50      6.91 o 
   5 -11   6      285.72      297.65     18.71 o 
   6 -11   6       18.76        9.37     10.46 o 
  -7 -10   6       99.10       90.48     15.97 o 
  -6 -10   6       22.01       22.85     17.62 o 
  -5 -10   6       38.04       32.17     23.42 o 
  -4 -10   6       14.25       11.21      9.52 o 
  -3 -10   6       69.02       59.51     13.37 o 
  -2 -10   6        0.57        2.07      4.97 o 
  -1 -10   6        2.17        2.26      5.37 o 
   0 -10   6       57.07       46.52     26.69 o 
   1 -10   6      168.43      154.56     14.69 o 
   2 -10   6       37.48       35.16     18.13 o 
   3 -10   6       12.73       16.73      7.23 o 
   4 -10   6        0.41        2.71      3.61 o 
   5 -10   6        1.68        1.12      3.70 o 
   6 -10   6       17.40       18.82     14.96 o 
   7 -10   6       33.69       17.32     31.48 o 
  -8  -9   6       94.88       90.32     12.18 o 
  -7  -9   6      130.62      116.67     10.20 o 
  -6  -9   6       49.99       43.87     14.69 o 
  -5  -9   6       86.62       76.15     18.42 o 
  -4  -9   6       86.90       95.06      8.38 o 
  -3  -9   6       23.65       26.99     15.75 o 
  -2  -9   6      200.06      190.72     17.43 o 
  -1  -9   6      282.15      284.32     19.06 o 
   0  -9   6      476.30      446.25     27.86 o 
   1  -9   6      118.05      112.42     11.97 o 
   2  -9   6        6.95       10.47      5.73 o 
   3  -9   6      221.89      198.35     19.55 o 
   4  -9   6      127.51      130.73      8.63 o 
   5  -9   6      113.02      125.16      8.98 o 
   6  -9   6       24.33       19.20     12.28 o 
   7  -9   6       39.77       39.19      7.39 o 
   8  -9   6      347.41      382.00     21.81 o 
  -9  -8   6        3.66        8.28      5.36 o 
  -8  -8   6      103.19      105.17     10.51 o 
  -7  -8   6       42.58       34.91     16.35 o 
  -6  -8   6      119.99      105.12     14.40 o 
  -5  -8   6       11.67       13.49      5.03 o 
  -4  -8   6       46.76       51.98     17.05 o 
  -3  -8   6      167.65      179.63      9.86 o 
  -2  -8   6      112.22       88.03     17.36 o 
  -1  -8   6       67.90       67.05     11.13 o 
   0  -8   6      235.67      248.11     17.61 o 
   1  -8   6      468.17      510.53     52.81 o 
   2  -8   6       57.61       60.47     22.06 o 
   3  -8   6       43.15       45.13      8.89 o 
   4  -8   6       27.10       39.23     12.92 o 
   5  -8   6       86.21       92.60      9.05 o 
   6  -8   6      265.25      262.91     18.38 o 
   7  -8   6       17.23        7.04      6.68 o 
   8  -8   6       80.68       81.37     11.84 o 
   9  -8   6       97.15      114.71     13.34 o 
 -10  -7   6        7.31        8.12      8.90 o 
  -9  -7   6        0.64        2.16      3.40 o 
  -8  -7   6        5.36        3.90      2.46 o 
  -7  -7   6      208.47      208.37     15.63 o 
  -6  -7   6       11.92       16.56      6.09 o 
  -5  -7   6      192.56      184.14      9.54 o 
  -4  -7   6       90.71       84.36      8.23 o 
  -3  -7   6      502.94      509.83     18.76 o 
  -2  -7   6       80.10       87.36     50.82 o 
  -1  -7   6        6.75        5.05      4.62 o 
   0  -7   6      102.14       96.85     25.10 o 
   1  -7   6       59.57       49.33     10.96 o 
   2  -7   6       31.26       38.62     16.60 o 
   3  -7   6      131.47      128.88     22.09 o 
   4  -7   6      212.75      216.55     15.58 o 
   5  -7   6       33.10       37.04     11.72 o 
   6  -7   6        7.12        6.19      3.60 o 
   7  -7   6       22.41       14.68      8.18 o 
   8  -7   6        0.06        2.61      2.98 o 
   9  -7   6        2.02        1.08      8.71 o 
  10  -7   6       19.96       12.72     21.00 o 
 -10  -6   6        1.25        2.59      2.64 o 
  -9  -6   6       28.27       20.50     11.58 o 
  -8  -6   6       76.90       67.07     15.38 o 
  -7  -6   6        1.57        2.71      2.90 o 
  -6  -6   6       72.52       69.68     10.25 o 
  -5  -6   6      143.02      138.25      9.58 o 
  -4  -6   6      132.75      139.63     12.92 o 
  -3  -6   6      299.80      295.27     12.81 o 
  -2  -6   6        0.17        1.65      2.60 o 
  -1  -6   6      234.68      240.20     14.18 o 
   0  -6   6      131.36      140.34     15.36 o 
   1  -6   6       60.59       56.92     10.04 o 
   2  -6   6       26.84       34.15     17.01 o 
   3  -6   6      636.39      627.13     29.18 o 
   4  -6   6      335.51      319.75     17.25 o 
   5  -6   6      168.01      147.22      9.64 o 
   6  -6   6       86.00       84.96      9.68 o 
   7  -6   6       50.20       42.31      8.99 o 
   8  -6   6       52.82       46.47     20.22 o 
   9  -6   6        1.75        3.44      4.44 o 
  10  -6   6        3.15        6.20      5.56 o 
 -11  -5   6       19.76       23.86     26.20 o 
 -10  -5   6       67.11       73.44      9.76 o 
  -9  -5   6       61.79       62.87     10.21 o 
  -8  -5   6        5.60        9.36      4.34 o 
  -7  -5   6        9.97        9.58      4.25 o 
  -6  -5   6       38.83       48.04     16.61 o 
  -5  -5   6      798.33      831.77     24.77 o 
  -4  -5   6       17.54       18.30      5.53 o 
  -3  -5   6       23.90       24.36      7.40 o 
  -2  -5   6      276.51      279.00     13.08 o 
  -1  -5   6       24.50       17.74      5.68 o 
   0  -5   6      809.50      813.77     26.86 o 
   1  -5   6      327.59      323.22     18.53 o 
   2  -5   6       62.81       66.77      7.11 o 
   3  -5   6      709.66      644.09     28.09 o 
   4  -5   6       24.69       25.64      9.56 o 
   5  -5   6      237.46      257.21     14.16 o 
   6  -5   6       12.22        8.85      6.06 o 
   7  -5   6        6.48        4.06      3.97 o 
   8  -5   6      102.84      100.88      8.67 o 
   9  -5   6      188.31      201.36     16.40 o 
  10  -5   6       27.68       20.64     23.79 o 
 -11  -4   6       23.13       24.59     15.71 o 
 -10  -4   6        1.68        4.78      4.12 o 
  -9  -4   6      423.46      415.58     21.37 o 
  -8  -4   6      340.34      350.37     23.15 o 
  -7  -4   6       42.70       36.27      4.96 o 
  -6  -4   6       75.78       79.54      8.66 o 
  -5  -4   6      109.31      109.78      7.59 o 
  -4  -4   6       65.50       61.09      6.16 o 
  -3  -4   6      329.81      329.02     10.11 o 
  -2  -4   6        1.48        5.10      1.66 o 
  -1  -4   6       46.89       43.26      3.39 o 
   0  -4   6     1052.50     1018.68     27.41 o 
   1  -4   6      165.44      146.78      8.01 o 
   2  -4   6      141.58      161.74      9.93 o 
   3  -4   6      125.13      126.64      9.20 o 
   4  -4   6      291.72      280.23     16.01 o 
   5  -4   6      421.50      407.42     18.51 o 
   6  -4   6       32.15       34.93     14.48 o 
   7  -4   6       68.00       62.95      8.26 o 
   8  -4   6      162.19      141.52     10.33 o 
   9  -4   6       17.21       14.32     12.44 o 
  10  -4   6       67.42       74.78     13.94 o 
  11  -4   6       12.22        9.37     12.61 o 
 -11  -3   6       20.99       20.53     24.27 o 
 -10  -3   6       69.87       61.84      9.88 o 
  -9  -3   6       16.01       17.23      8.31 o 
  -8  -3   6      162.95      160.73     15.79 o 
  -7  -3   6       35.51       34.97     12.25 o 
  -6  -3   6        0.12        1.59      2.44 o 
  -5  -3   6        8.64        7.22      2.77 o 
  -4  -3   6        2.57        2.78      1.70 o 
  -3  -3   6        2.67        2.72      1.21 o 
  -2  -3   6      799.82      785.45     41.77 o 
  -1  -3   6       36.82       45.27      2.63 o 
   0  -3   6      171.95      177.80      9.08 o 
   1  -3   6      832.49      801.08     27.61 o 
   2  -3   6       12.71       17.36      5.77 o 
   3  -3   6        2.85        6.70      5.02 o 
   4  -3   6       23.19       20.51      9.01 o 
   5  -3   6       42.29       41.72      8.06 o 
   6  -3   6       29.64       37.17     14.76 o 
   7  -3   6      146.79      120.69      9.81 o 
   8  -3   6       38.47       29.93     16.36 o 
   9  -3   6        8.26        5.71      3.70 o 
  10  -3   6       37.59       34.17     26.40 o 
  11  -3   6        3.07        1.56      5.02 o 
 -11  -2   6        0.68        2.70      3.55 o 
 -10  -2   6      117.01      119.80     12.31 o 
  -9  -2   6        6.26        5.40      2.74 o 
  -8  -2   6       31.68       32.14      6.79 o 
  -7  -2   6      134.96      135.55      7.65 o 
  -6  -2   6      706.31      720.28     35.59 o 
  -5  -2   6      139.85      135.89      9.80 o 
  -4  -2   6      191.11      207.47     10.32 o 
  -3  -2   6        4.40        3.55      1.81 o 
  -2  -2   6     4858.10     4859.75    312.44 o 
  -1  -2   6      818.44      814.20     18.01 o 
   0  -2   6      357.32      391.11     15.80 o 
   1  -2   6      311.22      315.29      8.63 o 
   2  -2   6     1509.47     1424.58     68.16 o 
   3  -2   6      813.08      871.47     66.29 o 
   4  -2   6       25.14       33.69     12.85 o 
   5  -2   6      112.39      101.10      9.00 o 
   6  -2   6     1320.67     1269.71     36.77 o 
   7  -2   6      248.45      251.73     14.91 o 
   8  -2   6       26.74       31.08     14.35 o 
   9  -2   6        7.03        5.97      5.61 o 
  10  -2   6       29.49       31.42     27.91 o 
  11  -2   6        5.53        5.46      5.43 o 
 -12  -1   6       43.36       42.62     24.84 o 
 -11  -1   6       39.27       37.26     29.01 o 
 -10  -1   6      141.17      154.28     15.62 o 
  -9  -1   6       13.72       16.88      9.02 o 
  -8  -1   6       90.28       87.62      7.13 o 
  -7  -1   6        5.64        5.32      2.84 o 
  -6  -1   6      157.52      151.19      7.98 o 
  -5  -1   6      527.59      521.86     15.02 o 
  -4  -1   6      434.39      402.46     10.53 o 
  -3  -1   6      211.80      210.14     14.58 o 
  -2  -1   6      825.13      966.98     32.34 o 
  -1  -1   6      626.69      603.39     22.07 o 
   0  -1   6      394.86      353.48      8.12 o 
   1  -1   6     1024.15     1024.12     20.95 o 
   2  -1   6        7.95        9.16      3.78 o 
   3  -1   6       16.03       26.03      5.29 o 
   4  -1   6      928.55      961.02     47.67 o 
   5  -1   6       83.90       87.26     10.06 o 
   6  -1   6      746.17      716.73     24.62 o 
   7  -1   6      154.15      149.65     10.66 o 
   8  -1   6      290.21      259.38     21.06 o 
   9  -1   6      117.65      104.85     15.24 o 
  10  -1   6        1.22        3.98      6.57 o 
  11  -1   6       25.00       20.69     21.56 o 
 -12   0   6       37.19       31.43     48.04 o 
 -11   0   6        4.26        3.98      4.96 o 
 -10   0   6       13.03        8.50      7.49 o 
  -9   0   6       32.52       29.48     15.37 o 
  -8   0   6       84.24       80.59      5.94 o 
  -7   0   6        1.38        2.29      2.37 o 
  -6   0   6      368.49      360.43     10.41 o 
  -5   0   6       12.21       11.89      3.35 o 
  -4   0   6     1229.13     1314.42     29.20 o 
  -3   0   6      185.47      192.88      6.91 o 
  -2   0   6       53.52       55.91      1.77 o 
  -1   0   6      513.34      547.05     10.43 o 
   0   0   6     1214.69     1318.42     28.53 o 
   1   0   6        2.23        2.12      2.15 o 
   2   0   6      468.14      479.63     16.82 o 
   3   0   6      738.36      798.42     29.52 o 
   4   0   6      646.17      688.77     29.47 o 
   5   0   6      147.42      132.88     11.58 o 
   6   0   6      427.62      399.85     17.58 o 
   7   0   6       38.17       36.88     15.70 o 
   8   0   6       54.28       64.59     19.07 o 
   9   0   6       13.16       11.64     10.99 o 
  10   0   6        4.69        2.02      5.16 o 
  11   0   6       71.05       70.10     22.18 o 
 -12   1   6        4.05        8.12      9.12 o 
 -11   1   6        1.39       -0.37      3.88 o 
 -10   1   6       59.35       59.70      9.98 o 
  -9   1   6       37.11       28.44     18.88 o 
  -8   1   6       69.48       62.77     19.84 o 
  -7   1   6        0.00        0.68      1.50 o 
  -6   1   6      181.62      176.40      9.09 o 
  -5   1   6       54.65       60.58      4.22 o 
  -4   1   6       28.03       29.79      3.43 o 
  -3   1   6      703.66      769.62     16.37 o 
  -2   1   6     1090.21     1189.53     16.20 o 
  -1   1   6      451.90      463.77     15.55 o 
   0   1   6        7.92        9.39      3.45 o 
   1   1   6      171.76      169.88      7.30 o 
   2   1   6      714.10      789.27     28.05 o 
   3   1   6      205.13      189.31     12.10 o 
   4   1   6       39.12       49.02     18.49 o 
   5   1   6      367.50      380.99     16.54 o 
   6   1   6      541.62      515.09     19.81 o 
   7   1   6       22.76       23.26      9.29 o 
   8   1   6        0.33       -0.73      5.80 o 
   9   1   6       13.60       16.97     11.48 o 
  10   1   6      111.11      125.18     18.53 o 
 -11   2   6      108.01      112.89     12.13 o 
 -10   2   6        2.49        2.24      5.21 o 
  -9   2   6        0.13        0.76      3.07 o 
  -8   2   6        9.76        9.08      5.20 o 
  -7   2   6       43.80       52.18     21.68 o 
  -6   2   6      731.61      685.08     31.35 o 
  -5   2   6      191.41      193.24      6.03 o 
  -4   2   6        2.09        2.36      1.19 o 
  -3   2   6     1686.73     1810.06     33.77 o 
  -2   2   6      289.96      282.97     13.08 o 
  -1   2   6      220.57      198.62     10.22 o 
   0   2   6       39.19       34.60      4.62 o 
   1   2   6      467.31      463.53     18.50 o 
   2   2   6      103.51       93.68      7.58 o 
   3   2   6      387.30      390.94     20.19 o 
   4   2   6      157.81      158.92     18.86 o 
   5   2   6       38.55       40.68     10.66 o 
   6   2   6       16.24       12.84      8.24 o 
   7   2   6      317.33      300.52     25.30 o 
   8   2   6      154.05      163.45     16.10 o 
   9   2   6        9.15       11.41      7.83 o 
  10   2   6        0.46        2.77      6.64 o 
 -11   3   6        1.87        1.92      4.53 o 
 -10   3   6       26.77       26.05     17.04 o 
  -9   3   6      636.16      655.22     37.91 o 
  -8   3   6       14.19       13.76      5.64 o 
  -7   3   6       98.33      101.76      9.89 o 
  -6   3   6      629.16      700.37     26.86 o 
  -5   3   6      442.18      442.31     14.65 o 
  -4   3   6      393.80      375.42     25.78 o 
  -3   3   6      217.61      226.84      8.15 o 
  -2   3   6      777.17      814.85     58.50 o 
  -1   3   6     2250.95     2246.73     82.16 o 
   0   3   6        0.06        1.55      3.32 o 
   1   3   6       69.28       61.94      7.20 o 
   2   3   6       46.82       49.72      6.13 o 
   3   3   6       10.74       12.75      8.69 o 
   4   3   6       53.84       65.64     24.01 o 
   5   3   6      317.99      302.78     16.71 o 
   6   3   6        5.99        7.89      6.12 o 
   7   3   6      401.18      405.30     28.19 o 
   8   3   6        6.99       12.44      7.53 o 
   9   3   6       40.81       32.94     24.43 o 
  10   3   6        6.31        4.68      5.84 o 
 -11   4   6        8.86        7.96      5.24 o 
 -10   4   6      181.99      147.36     11.68 o 
  -9   4   6        8.92        8.07      6.43 o 
  -8   4   6      282.89      292.77     21.72 o 
  -7   4   6        0.29        2.60      3.47 o 
  -6   4   6       37.99       38.07     13.85 o 
  -5   4   6        0.00        0.99      1.38 o 
  -4   4   6      145.74      145.87      9.50 o 
  -3   4   6      232.76      259.62     19.27 o 
  -2   4   6       33.77       32.73      8.20 o 
  -1   4   6       11.88       16.99      9.99 o 
   0   4   6       40.64       41.39     19.69 o 
   1   4   6       91.38      108.74     43.60 o 
   2   4   6        0.75        2.34      6.94 o 
   3   4   6      135.38      127.10     16.80 o 
   4   4   6       52.77       51.42      8.61 o 
   5   4   6        0.16        2.65      4.36 o 
   6   4   6       54.65       41.82     18.40 o 
   7   4   6       18.39       11.25      7.27 o 
   8   4   6        4.88        4.47      5.10 o 
   9   4   6       24.12       19.27     12.15 o 
 -11   5   6       50.44       54.51      8.50 o 
 -10   5   6       46.62       30.34     22.21 o 
  -9   5   6       78.69       85.78     22.85 o 
  -8   5   6      618.24      642.46     37.39 o 
  -7   5   6      272.77      282.68     21.52 o 
  -6   5   6      787.29      837.47     42.25 o 
  -5   5   6       58.40       56.19      9.20 o 
  -4   5   6      246.75      259.69     19.06 o 
  -3   5   6        0.17        1.04      1.75 o 
  -2   5   6       65.32       56.07     10.48 o 
  -1   5   6        1.35        2.45      4.47 o 
   0   5   6       13.53        8.71      6.84 o 
   1   5   6      780.74      737.18     41.97 o 
   2   5   6       40.57       57.00     29.25 o 
   3   5   6      441.53      445.64     19.70 o 
   4   5   6        4.05        5.83      4.91 o 
   5   5   6      314.49      316.26     15.99 o 
   6   5   6      276.98      308.63     23.23 o 
   7   5   6       26.50       43.86     21.21 o 
   8   5   6       13.82       11.73     10.12 o 
   9   5   6       64.00       76.87     19.96 o 
 -10   6   6       82.27       79.94     14.73 o 
  -9   6   6       35.61       24.64     18.37 o 
  -8   6   6      267.63      247.17     17.85 o 
  -7   6   6       93.51      111.69      9.38 o 
  -6   6   6      689.67      744.95     31.26 o 
  -5   6   6      387.13      396.10     23.38 o 
  -4   6   6       60.68       52.65     10.61 o 
  -3   6   6       72.53       73.91     14.30 o 
  -2   6   6      316.82      270.16     33.44 o 
  -1   6   6      238.07      196.81     20.14 o 
   0   6   6      564.04      516.86     32.19 o 
   1   6   6      332.92      296.41     23.39 o 
   2   6   6     2081.86     2105.43    117.47 o 
   3   6   6       86.59       90.77     11.02 o 
   4   6   6      139.51      133.85     11.13 o 
   5   6   6       13.28        7.44      6.53 o 
   6   6   6       11.94       13.80      6.93 o 
   7   6   6       27.89       32.89     17.48 o 
   8   6   6       63.75       47.08     30.37 o 
 -10   7   6       17.15       13.04     21.84 o 
  -9   7   6       35.20       22.33     18.71 o 
  -8   7   6       56.61       48.53     21.38 o 
  -7   7   6       52.65       43.59     22.56 o 
  -6   7   6      104.22       94.59     17.19 o 
  -5   7   6        0.03        2.56      2.46 o 
  -4   7   6       10.33       10.89      8.31 o 
  -3   7   6        6.30        6.56      7.19 o 
  -1   7   6        5.15        6.21      5.94 o 
   0   7   6       21.95       24.40     13.81 o 
   1   7   6        6.43        5.39      3.38 o 
   2   7   6       11.03       10.25      6.60 o 
   3   7   6       11.32       10.42      7.61 o 
   4   7   6        3.58        5.20      3.47 o 
   5   7   6        0.46        2.91      4.80 o 
   6   7   6      147.44      162.37     13.68 o 
   7   7   6       21.99       11.87     11.25 o 
   8   7   6        0.67        0.99      3.54 o 
  -9   8   6       16.84        8.03      7.35 o 
  -8   8   6       13.47        9.70     18.44 o 
  -7   8   6        1.12        1.91      5.23 o 
  -6   8   6        2.80       -0.60      8.01 o 
  -5   8   6        4.68        5.56      8.74 o 
  -4   8   6       12.20       14.57     11.25 o 
  -3   8   6      108.61      101.96     47.41 o 
  -1   8   6       36.93       21.16     22.55 o 
   0   8   6      287.68      264.85     31.37 o 
   1   8   6        9.32        8.69      7.33 o 
   2   8   6       46.38       41.20     19.36 o 
   3   8   6        1.25        3.05      7.27 o 
   4   8   6      114.59       91.20     57.27 o 
   5   8   6      142.99      160.84     21.84 o 
   6   8   6        5.22       12.12      7.57 o 
   7   8   6        4.03        1.69      7.03 o 
  -8   9   6       97.45       80.18     59.18 o 
  -7   9   6       78.55       79.96     29.28 o 
  -6   9   6       34.78       40.96     28.35 o 
  -5   9   6       71.93       78.84     50.93 o 
  -4   9   6      150.18      156.21     12.34 o 
  -3   9   6      142.41      155.78     19.80 o 
  -2   9   6       10.25       10.73     11.74 o 
  -1   9   6       59.41       49.02     42.78 o 
   0   9   6      116.20       95.89     60.68 o 
   1   9   6      216.96      200.44     26.12 o 
   2   9   6       86.60      110.49     56.43 o 
   3   9   6        9.80       13.10     13.02 o 
   4   9   6       33.37       20.92     31.24 o 
   5   9   6        9.17       12.34     11.71 o 
  -6  10   6       41.91       48.07     32.52 o 
  -5  10   6       37.97       36.63     40.44 o 
  -4  10   6        0.04        2.75      6.75 o 
  -3  10   6       25.36       25.37     24.13 o 
  -2  10   6        0.41        2.87      4.16 o 
  -1  10   6      240.75      206.38     26.96 o 
   0  10   6      101.64       64.19     64.49 o 
   1  10   6      135.33      164.41     28.08 o 
   2  10   6       15.38        9.45     11.06 o 
   3  10   6      190.12      184.70     27.91 o 
   4  10   6       28.61       20.21     20.34 o 
  -4  11   6       20.06       24.46     23.31 o 
  -3  11   6       33.03       31.59     26.25 o 
  -2  11   6       59.08       64.73     14.52 o 
  -1  11   6      133.97      125.00     17.37 o 
   0  11   6        0.69        0.05     12.91 o 
   1  11   6        2.16        4.31      7.74 o 
   2  11   6       36.10       22.14     29.25 o 
  -3 -12   7        1.96        5.87      4.70 o 
  -2 -12   7       11.48       12.13      8.50 o 
  -1 -12   7       18.72       14.66     20.76 o 
   0 -12   7       37.65       39.02     15.09 o 
   1 -12   7       77.57       86.09     19.96 o 
   2 -12   7        1.02        2.69      6.77 o 
   3 -12   7      141.00      147.03     14.29 o 
   4 -12   7       47.71       35.96     34.64 o 
  -5 -11   7       31.17       21.31     19.51 o 
  -4 -11   7       74.82       60.59     55.72 o 
  -3 -11   7        0.91        3.71      5.99 o 
  -2 -11   7        9.88        8.30      9.71 o 
  -1 -11   7       41.23       23.83     16.70 o 
   0 -11   7       12.54        6.33      4.34 o 
   1 -11   7       55.97       55.74     13.96 o 
   2 -11   7       12.05       11.22      7.31 o 
   3 -11   7       66.26       70.12      9.73 o 
   4 -11   7       18.90       17.18     15.64 o 
   5 -11   7        9.18       11.40      9.37 o 
   6 -11   7        9.56        5.24      5.31 o 
  -7 -10   7        6.35        8.99      6.86 o 
  -6 -10   7       64.71       41.37     26.02 o 
  -5 -10   7        0.79        1.06      1.91 o 
  -4 -10   7      175.00      166.64     18.27 o 
  -3 -10   7       18.00       10.94     11.48 o 
  -2 -10   7      131.34      125.69     13.83 o 
  -1 -10   7       30.00       25.25     17.61 o 
   0 -10   7       40.57       20.66     19.50 o 
   1 -10   7       78.11       80.04     25.98 o 
   2 -10   7       23.50       27.41     17.48 o 
   3 -10   7        2.11        6.53      5.83 o 
   4 -10   7        0.07       -0.05      2.97 o 
   5 -10   7        2.99        3.18      3.30 o 
   6 -10   7       97.94      110.87     13.95 o 
   7 -10   7        0.14        0.95      7.68 o 
  -8  -9   7       65.65       43.10     24.57 o 
  -7  -9   7       59.91       32.73     24.41 o 
  -6  -9   7       51.34       60.81     16.96 o 
  -5  -9   7      104.89      121.02      8.49 o 
  -4  -9   7      127.96      134.82     10.12 o 
  -3  -9   7        3.80        2.46      2.87 o 
  -2  -9   7      167.95      180.78     17.53 o 
  -1  -9   7      405.43      425.75     34.26 o 
   0  -9   7       25.24       20.56     15.92 o 
   1  -9   7       74.98       75.68     11.25 o 
   2  -9   7        0.99        3.47      4.23 o 
   3  -9   7      376.81      408.43     31.34 o 
   4  -9   7      455.27      467.97     27.02 o 
   5  -9   7       79.43       72.89      8.49 o 
   6  -9   7      155.34      153.33     12.12 o 
   7  -9   7       43.18       41.70     10.47 o 
   8  -9   7       85.38       82.76     18.64 o 
  -9  -8   7       41.71       25.76     22.45 o 
  -8  -8   7      221.88      262.68     26.16 o 
  -7  -8   7        0.78        0.74      2.62 o 
  -6  -8   7        0.24        1.74      3.22 o 
  -5  -8   7      433.84      445.25     26.48 o 
  -4  -8   7       51.00       63.11      8.29 o 
  -3  -8   7       67.06       64.82     14.08 o 
  -2  -8   7       61.79       54.62      9.75 o 
  -1  -8   7      257.66      227.96     17.50 o 
   0  -8   7      615.77      659.74     38.15 o 
   1  -8   7      232.27      188.76     16.88 o 
   2  -8   7      103.79       83.77     10.89 o 
   3  -8   7        7.06        8.27      7.25 o 
   4  -8   7        7.95       12.19      7.31 o 
   5  -8   7       65.57       62.07      7.50 o 
   6  -8   7       37.32       32.21     15.54 o 
   7  -8   7       76.04       66.10      9.23 o 
   8  -8   7       11.39       18.17     18.37 o 
   9  -8   7        9.00        6.78      8.85 o 
  -9  -7   7        0.13        4.22      4.25 o 
  -8  -7   7        9.80        7.59      5.50 o 
  -7  -7   7       48.26       41.54      9.69 o 
  -6  -7   7        4.86        3.91      3.13 o 
  -5  -7   7      162.70      152.84     10.57 o 
  -4  -7   7       19.98       20.35      7.70 o 
  -3  -7   7       62.53       68.56     26.18 o 
  -2  -7   7        6.55        8.53      7.02 o 
  -1  -7   7        6.25       72.50     31.02 o 
   0  -7   7       26.97       25.49     13.28 o 
   1  -7   7      148.33      135.46     22.04 o 
   2  -7   7      346.62      333.47     22.36 o 
   3  -7   7      531.94      516.14     32.43 o 
   4  -7   7        0.48        0.87      2.31 o 
   5  -7   7        9.15       13.04      6.72 o 
   6  -7   7       18.84       14.15      7.41 o 
   7  -7   7       25.88       38.02     21.02 o 
   8  -7   7        6.73       10.83      9.47 o 
   9  -7   7       14.71       12.46      9.38 o 
 -10  -6   7       61.19       56.04     11.96 o 
  -9  -6   7        0.00        0.91      3.41 o 
  -8  -6   7       38.46       45.40     11.54 o 
  -7  -6   7      102.57       98.06      7.89 o 
  -6  -6   7       39.98       44.38      8.40 o 
  -5  -6   7        8.50        9.68      4.51 o 
  -4  -6   7       15.02       15.14      6.72 o 
  -3  -6   7      137.53      147.20     16.84 o 
  -2  -6   7      253.79      238.46     23.60 o 
  -1  -6   7      167.61      170.19     27.48 o 
   0  -6   7        5.34        5.85      3.27 o 
   1  -6   7       24.00       28.51     15.18 o 
   2  -6   7      401.20      388.67     26.81 o 
   3  -6   7      191.01      193.38     22.47 o 
   4  -6   7       61.83       75.35     11.80 o 
   5  -6   7        1.04        1.46      3.17 o 
   6  -6   7       33.49       33.63     10.16 o 
   7  -6   7      453.54      450.02     23.81 o 
   8  -6   7       62.88       77.52      8.71 o 
   9  -6   7        0.04        2.70      5.74 o 
  10  -6   7        6.02        4.11     13.54 o 
 -10  -5   7      293.27      305.31     30.83 o 
  -9  -5   7        0.02        1.73      3.81 o 
  -8  -5   7       10.66       10.28      6.37 o 
  -7  -5   7      267.55      273.80     18.32 o 
  -6  -5   7       34.65       42.36     16.34 o 
  -5  -5   7      810.66      847.95     26.25 o 
  -4  -5   7       17.27       13.08      4.91 o 
  -3  -5   7      249.52      249.39     15.39 o 
  -2  -5   7      282.53      288.36     10.15 o 
  -1  -5   7       31.98       29.94      4.32 o 
   0  -5   7      117.87      117.11     11.61 o 
   1  -5   7        0.03        1.88      3.59 o 
   2  -5   7      122.74      127.25     14.21 o 
   3  -5   7      988.80      947.52     38.22 o 
   4  -5   7        7.50        6.08      4.36 o 
   5  -5   7       21.71       19.04      9.21 o 
   6  -5   7       26.79       26.95     11.02 o 
   7  -5   7       17.62       23.59     12.55 o 
   8  -5   7      206.15      218.06     14.83 o 
   9  -5   7        6.68        4.16      3.30 o 
  10  -5   7       39.77       29.10     29.42 o 
 -11  -4   7        0.26        2.23      6.43 o 
 -10  -4   7        7.86        5.01      7.76 o 
  -9  -4   7        3.10        4.31      3.76 o 
  -8  -4   7       30.07       32.83      6.83 o 
  -7  -4   7      106.73      102.04      7.17 o 
  -6  -4   7        9.15       12.01      5.51 o 
  -5  -4   7       62.77       60.80      7.16 o 
  -4  -4   7      176.15      160.89      9.67 o 
  -3  -4   7        4.21        3.53      1.48 o 
  -2  -4   7       14.90       13.46      2.51 o 
  -1  -4   7      351.97      338.92     12.02 o 
   0  -4   7       19.12       22.92      3.78 o 
   1  -4   7      292.57      291.60     16.62 o 
   2  -4   7       67.30       60.33      6.96 o 
   3  -4   7      360.74      381.80     19.80 o 
   4  -4   7       10.39        8.23      5.46 o 
   5  -4   7       67.13       57.47      9.91 o 
   6  -4   7       10.69       10.00      6.22 o 
   7  -4   7        8.57        6.85      4.38 o 
   8  -4   7       20.08       12.49      9.04 o 
   9  -4   7        6.47        9.64      5.46 o 
  10  -4   7        2.00        4.04      5.50 o 
 -11  -3   7      100.86       89.52     16.72 o 
 -10  -3   7      126.84      110.27     17.54 o 
  -9  -3   7        0.16        1.78      2.75 o 
  -8  -3   7        0.34        2.91      3.24 o 
  -7  -3   7        5.89        6.58      3.57 o 
  -6  -3   7       62.00       52.48      5.13 o 
  -5  -3   7      199.23      194.72     10.21 o 
  -4  -3   7       45.41       46.39      3.88 o 
  -3  -3   7       26.84       34.94     13.36 o 
  -2  -3   7       44.63       50.51      2.93 o 
  -1  -3   7      313.08      343.30     13.15 o 
   0  -3   7      106.10      106.90      6.87 o 
   1  -3   7     1001.10      990.09     52.53 o 
   2  -3   7       81.39       71.37      7.14 o 
   3  -3   7       11.66       17.16      8.50 o 
   4  -3   7      461.32      469.85     26.52 o 
   5  -3   7      337.37      330.10     18.11 o 
   6  -3   7       30.23       40.85      8.68 o 
   7  -3   7       42.00       31.30     14.54 o 
   8  -3   7       55.35       52.43     22.64 o 
   9  -3   7       44.25       44.46     11.38 o 
  10  -3   7       86.00       81.80      8.70 o 
 -11  -2   7      211.47      221.24     22.74 o 
 -10  -2   7      187.34      172.69     19.91 o 
  -9  -2   7       93.90       83.48      8.26 o 
  -8  -2   7      262.82      272.33     17.25 o 
  -7  -2   7      907.63      935.20     36.63 o 
  -6  -2   7      701.47      643.37     62.25 o 
  -5  -2   7      208.90      200.44     10.61 o 
  -4  -2   7      302.26      319.27     10.75 o 
  -3  -2   7     1463.47     1535.72     62.69 o 
  -2  -2   7     1248.29     1232.12     40.38 o 
  -1  -2   7      892.38      928.48     29.81 o 
   0  -2   7        8.10       14.56      3.93 o 
   1  -2   7      415.52      396.98     13.07 o 
   2  -2   7     1132.13     1073.69     59.11 o 
   3  -2   7      924.74     1009.44     76.09 o 
   4  -2   7      647.22      636.58     28.30 o 
   5  -2   7      333.62      346.33     18.22 o 
   6  -2   7     1039.93      995.14     32.16 o 
   7  -2   7       61.22       66.43      8.87 o 
   8  -2   7       43.61       42.28     21.06 o 
   9  -2   7       42.85       32.94     16.99 o 
  10  -2   7       97.71      116.42     13.38 o 
 -11  -1   7        0.66        2.61      8.20 o 
 -10  -1   7      157.40      151.28     13.00 o 
  -9  -1   7       52.61       67.68      9.07 o 
  -8  -1   7      156.62      155.38     10.57 o 
  -7  -1   7       43.26       40.80      6.78 o 
  -6  -1   7     1317.24     1342.90     62.15 o 
  -5  -1   7        0.23        0.72      0.99 o 
  -4  -1   7      340.61      332.14     11.06 o 
  -3  -1   7      380.09      396.16     17.54 o 
  -2  -1   7      478.09      504.92     19.35 o 
  -1  -1   7       51.89       58.53      2.04 o 
   0  -1   7      534.68      529.35     14.60 o 
   1  -1   7      213.38      219.04     11.10 o 
   2  -1   7      296.34      298.33     20.00 o 
   3  -1   7        0.50        3.47      3.55 o 
   4  -1   7       35.86       32.38      8.08 o 
   5  -1   7        8.83        9.95      4.90 o 
   6  -1   7      217.13      214.18     13.74 o 
   7  -1   7       13.80       17.42      7.39 o 
   8  -1   7      200.16      163.90     13.13 o 
   9  -1   7       14.37       16.36     11.99 o 
  10  -1   7        2.34        6.81      5.69 o 
 -11   0   7        0.34        2.18      7.79 o 
 -10   0   7        3.07        3.70      3.94 o 
  -9   0   7        7.29        6.03      5.03 o 
  -8   0   7       20.47       15.57      6.89 o 
  -7   0   7       37.80       30.20      4.49 o 
  -6   0   7      270.37      268.11     12.63 o 
  -5   0   7        9.83       13.59      5.65 o 
  -4   0   7      315.98      329.49      9.28 o 
  -3   0   7      303.01      318.54     15.63 o 
  -2   0   7        1.21        2.02      0.78 o 
  -1   0   7      412.89      434.67     12.14 o 
   0   0   7      561.40      592.82     16.36 o 
   1   0   7       39.46       33.23      4.64 o 
   2   0   7      222.23      203.65     35.32 o 
   3   0   7      228.52      234.73     16.59 o 
   4   0   7        4.14        7.12      4.70 o 
   5   0   7       19.49       23.67     11.38 o 
   6   0   7        0.14        2.30      3.93 o 
   7   0   7        0.89        0.35      4.30 o 
   8   0   7      140.66      137.27     13.57 o 
   9   0   7        9.66       13.94      9.00 o 
  10   0   7       50.77       35.41     29.33 o 
 -11   1   7       11.80        8.39      9.78 o 
 -10   1   7       53.27       57.39      7.69 o 
  -9   1   7       72.04       75.24      9.87 o 
  -8   1   7       81.69       83.87      8.79 o 
  -7   1   7        9.23        8.46      4.19 o 
  -6   1   7      148.42      145.18     10.76 o 
  -5   1   7      173.74      163.57      8.16 o 
  -4   1   7      706.67      750.57     19.35 o 
  -3   1   7      414.78      414.35     13.92 o 
  -2   1   7      129.33      132.13      6.44 o 
  -1   1   7      507.78      516.96     16.58 o 
   0   1   7        3.79        3.61      1.69 o 
   1   1   7      980.59      956.28     31.27 o 
   2   1   7        2.09        1.39      2.23 o 
   3   1   7       54.50       56.72      9.99 o 
   4   1   7       12.77       18.76     10.98 o 
   5   1   7      128.21      124.32     13.87 o 
   6   1   7      300.37      311.11     17.54 o 
   7   1   7      102.59       91.44     14.88 o 
   8   1   7       40.59       32.45     20.83 o 
   9   1   7      234.31      241.54     18.96 o 
  10   1   7       64.19       58.14     13.84 o 
 -11   2   7      253.94      264.71     25.19 o 
 -10   2   7       54.36       48.58      9.33 o 
  -9   2   7       14.79       17.82     12.03 o 
  -8   2   7      380.24      401.80     28.97 o 
  -7   2   7      238.82      256.65     16.63 o 
  -6   2   7       42.62       42.94      4.44 o 
  -5   2   7      433.31      431.83     15.86 o 
  -4   2   7      412.29      425.38     11.32 o 
  -3   2   7      970.59      978.96     26.14 o 
  -2   2   7      281.22      289.41     13.42 o 
  -1   2   7        8.85        9.53      3.79 o 
   0   2   7        1.98        1.43      1.21 o 
   1   2   7      125.29      107.33     13.55 o 
   2   2   7      969.77      978.83     37.31 o 
   3   2   7      168.06      175.00     12.57 o 
   4   2   7        1.72        3.82      4.01 o 
   5   2   7      435.21      426.50     18.09 o 
   6   2   7        0.53        2.93      3.28 o 
   7   2   7       89.68       88.75     14.15 o 
   8   2   7       22.10       15.07      9.69 o 
   9   2   7       37.37       29.27     30.01 o 
  10   2   7       61.78       62.07     16.66 o 
 -11   3   7       49.14       44.61     25.16 o 
 -10   3   7       66.86       57.34     10.75 o 
  -9   3   7       21.93       18.07     12.23 o 
  -8   3   7        2.28        4.73      3.08 o 
  -7   3   7       16.54       17.63      7.84 o 
  -6   3   7      144.29      148.41     11.48 o 
  -5   3   7       23.63       20.72      6.55 o 
  -4   3   7      367.00      374.44     13.55 o 
  -3   3   7       55.30       52.26      6.04 o 
  -2   3   7      629.44      588.49     21.64 o 
  -1   3   7      127.88      129.23     11.18 o 
   0   3   7       40.70       44.27     17.70 o 
   1   3   7      472.34      441.53     22.98 o 
   2   3   7      136.94      132.33     14.17 o 
   3   3   7        0.14        2.05      3.25 o 
   4   3   7      122.37      113.89     12.12 o 
   5   3   7       79.67       72.17     10.95 o 
   6   3   7       70.44       68.32     11.90 o 
   7   3   7        9.31       16.42      9.78 o 
   8   3   7       17.31        9.90      8.29 o 
   9   3   7        2.24        2.76      6.13 o 
 -11   4   7      324.23      324.19     24.13 o 
 -10   4   7       30.45       24.97     17.34 o 
  -9   4   7       33.19       33.11     15.21 o 
  -8   4   7      461.43      456.79     28.78 o 
  -7   4   7       38.84       44.55     19.05 o 
  -6   4   7       11.81       12.73      7.03 o 
  -5   4   7        0.05        1.44      3.33 o 
  -4   4   7        1.92        3.51      4.65 o 
  -3   4   7      249.58      271.14     19.06 o 
  -2   4   7      472.47      471.44     31.51 o 
  -1   4   7        0.06        3.13      6.07 o 
   0   4   7      259.70      234.48     23.12 o 
   1   4   7      154.05      155.12     18.71 o 
   2   4   7       50.40       53.00     27.81 o 
   3   4   7       41.40       43.63     28.24 o 
   4   4   7      278.05      289.56     19.48 o 
   5   4   7       21.70       35.83     18.80 o 
   6   4   7      474.23      449.95     31.84 o 
   7   4   7       20.92       23.43     12.21 o 
   8   4   7      178.83      162.06     18.42 o 
   9   4   7      269.65      318.07     19.91 o 
 -10   5   7      254.96      204.72     15.36 o 
  -9   5   7      147.35      164.99     12.85 o 
  -8   5   7      466.69      479.34     27.57 o 
  -7   5   7      290.05      301.77     22.83 o 
  -6   5   7      340.51      350.09     15.19 o 
  -5   5   7       86.33       91.94     12.45 o 
  -4   5   7      826.13      882.20     39.41 o 
  -3   5   7     1518.82     1890.60     83.72 o 
  -1   5   7      115.22      105.91     54.22 o 
   0   5   7     4579.29     4276.36     81.26 o 
   1   5   7      213.23      200.06     29.38 o 
   2   5   7       14.16       17.65     11.49 o 
   3   5   7        0.05        0.09      3.13 o 
   4   5   7      263.25      267.31     14.84 o 
   5   5   7      127.63      130.75     14.79 o 
   6   5   7      222.34      220.07     18.35 o 
   7   5   7        3.90        2.57      6.85 o 
   8   5   7       40.83       46.31     13.59 o 
 -10   6   7        2.91        1.50      4.48 o 
  -9   6   7       82.08       60.13     34.64 o 
  -8   6   7        0.54        0.84      3.53 o 
  -7   6   7        5.51        5.70      5.24 o 
  -6   6   7        0.53        2.98      2.18 o 
  -5   6   7        1.71        2.06      3.70 o 
  -4   6   7        9.22        8.93      6.67 o 
  -3   6   7        8.25        8.66      6.70 o 
  -2   6   7       37.33       27.67     18.06 o 
  -1   6   7      105.36      108.01     50.71 o 
   0   6   7        2.67        2.89      4.74 o 
   1   6   7      111.05      117.70     47.06 o 
   2   6   7      256.64      244.94     19.77 o 
   3   6   7        0.72        1.96      3.52 o 
   4   6   7        0.45        2.89      2.93 o 
   5   6   7      232.50      209.20     16.18 o 
   6   6   7       15.94       12.43     12.07 o 
   7   6   7       15.77        6.20      8.44 o 
   8   6   7       68.47       41.55     37.17 o 
  -9   7   7       15.38        9.61     15.31 o 
  -8   7   7       32.32       22.71     13.63 o 
  -7   7   7      101.75       90.55      9.13 o 
  -6   7   7        2.08        1.09      2.99 o 
  -5   7   7       51.04       50.90      5.58 o 
  -4   7   7       52.03       36.08     24.24 o 
  -3   7   7       12.38       17.24     10.84 o 
  -1   7   7       55.40       50.41     43.95 o 
   0   7   7        0.01        1.31      5.80 o 
   1   7   7       82.03       90.52     37.09 o 
   2   7   7       23.72       14.46      7.41 o 
   3   7   7       59.62       44.50     20.09 o 
   4   7   7       33.27       22.83     12.49 o 
   5   7   7       30.73       27.58     19.51 o 
   6   7   7        0.38        1.58      5.50 o 
   7   7   7       45.34       51.34     12.41 o 
  -8   8   7       57.93       50.65     27.51 o 
  -7   8   7        0.03       -0.74      7.30 o 
  -6   8   7       57.68       68.41     15.60 o 
  -5   8   7      278.79      315.09     23.64 o 
  -4   8   7       59.66       59.23     42.92 o 
  -1   8   7      214.35      200.22     24.86 o 
   0   8   7       44.27       32.19     20.37 o 
   1   8   7      233.91      210.79     27.72 o 
   2   8   7        2.24       -0.22      8.93 o 
   3   8   7       67.43       73.86     37.28 o 
   4   8   7      192.33      183.55     24.56 o 
   5   8   7       39.51       33.82     24.43 o 
   6   8   7        1.86        9.07     13.29 o 
  -7   9   7       68.47       47.88     50.46 o 
  -6   9   7        1.39        2.81      7.05 o 
  -5   9   7       27.10       25.84     32.22 o 
  -4   9   7       65.37       67.32     56.37 o 
  -3   9   7      241.05      248.15     25.95 o 
  -2   9   7        1.88        6.18     14.27 o 
  -1   9   7       75.00       57.27     41.26 o 
   0   9   7       22.92       20.23     16.59 o 
   1   9   7      125.86      139.95     20.53 o 
   2   9   7      138.99      154.33     19.93 o 
   3   9   7        9.33        4.96      7.03 o 
   4   9   7       13.39       11.76     11.60 o 
   5   9   7      121.44       86.90     76.88 o 
  -5  10   7       33.59       24.54     40.55 o 
  -4  10   7        0.25        3.19      9.26 o 
  -3  10   7       22.33        9.97     10.58 o 
  -2  10   7       75.20       72.60     32.24 o 
  -1  10   7        3.82        0.52      8.96 o 
   0  10   7        0.23        0.65      9.99 o 
   1  10   7       36.68       27.53     30.37 o 
   2  10   7        2.49        4.74     11.03 o 
   3  10   7        2.61        5.50      9.42 o 
  -2  11   7       28.45        8.50     20.62 o 
  -1  11   7        9.73        9.07     10.54 o 
  -2 -12   8       11.98       11.27      6.40 o 
  -1 -12   8       56.19       66.52     10.76 o 
   0 -12   8        0.03        0.57      4.18 o 
   1 -12   8       20.04       12.80      6.52 o 
   2 -12   8        4.83        5.96      5.95 o 
   3 -12   8        3.25        2.87      5.42 o 
  -5 -11   8       57.60       37.23     51.55 o 
  -4 -11   8       20.45       18.49     29.55 o 
  -3 -11   8        5.28        7.29      8.98 o 
  -2 -11   8        5.51        3.61      4.86 o 
  -1 -11   8       15.46       15.66      9.65 o 
   0 -11   8        5.65        4.36      4.57 o 
   1 -11   8        0.03        1.82      2.59 o 
   2 -11   8        9.60        8.01      8.84 o 
   3 -11   8        3.58        6.55      4.52 o 
   4 -11   8        0.15        1.93      4.12 o 
   5 -11   8       34.37       23.22     27.93 o 
  -6 -10   8        4.78        3.80      2.59 o 
  -5 -10   8        5.90        3.90      4.79 o 
  -4 -10   8      116.24      107.07     12.08 o 
  -3 -10   8      184.92      167.61     15.39 o 
  -2 -10   8       59.55       39.23     27.39 o 
  -1 -10   8       62.48       43.63      9.35 o 
   0 -10   8       29.43       24.46     13.64 o 
   1 -10   8      383.66      378.00     42.23 o 
   2 -10   8      346.05      341.62     22.57 o 
   3 -10   8       59.35       69.25     11.94 o 
   4 -10   8       85.95       74.78     10.35 o 
   5 -10   8       86.32       93.96     10.76 o 
   6 -10   8      309.09      309.31     21.44 o 
  -7  -9   8       84.27       79.40     14.46 o 
  -6  -9   8      163.96      176.59     13.05 o 
  -5  -9   8       15.89       15.23      7.19 o 
  -4  -9   8       35.32       23.00     13.28 o 
  -3  -9   8      123.99      102.83     11.81 o 
  -2  -9   8      296.37      280.29     22.49 o 
  -1  -9   8      124.77       93.92     14.59 o 
   0  -9   8        4.31        1.19      4.46 o 
   1  -9   8       76.63       70.79     10.95 o 
   2  -9   8      364.59      405.89     26.55 o 
   3  -9   8        0.02        2.98      3.52 o 
   4  -9   8        7.08        6.93      6.54 o 
   5  -9   8        8.84       14.19      6.73 o 
   6  -9   8        5.52        8.00      5.10 o 
   7  -9   8        9.45        8.81      6.38 o 
  -8  -8   8       12.11        8.18      5.27 o 
  -7  -8   8        0.54       -0.91      5.04 o 
  -6  -8   8        1.40        3.83      4.72 o 
  -5  -8   8       10.04       17.80      8.19 o 
  -4  -8   8        2.87        3.18      3.95 o 
  -3  -8   8        0.02        1.25      3.40 o 
  -2  -8   8       47.23       45.10     17.14 o 
  -1  -8   8       19.56       15.20     10.03 o 
   0  -8   8       14.96       18.59      8.98 o 
   1  -8   8      106.50       92.93      9.24 o 
   2  -8   8       39.58       32.61     12.91 o 
   3  -8   8       59.15       46.17     20.92 o 
   4  -8   8        2.78        1.24      2.95 o 
   5  -8   8       21.14       10.94      6.64 o 
   6  -8   8       13.24       10.65      5.32 o 
   7  -8   8        4.74        6.34      5.13 o 
   8  -8   8       14.55       13.11      7.90 o 
  -9  -7   8        1.63        3.72      4.60 o 
  -8  -7   8       11.21        8.47     10.20 o 
  -7  -7   8       10.63        9.18      4.51 o 
  -6  -7   8        0.02        0.90      2.68 o 
  -5  -7   8        0.08        1.78      3.12 o 
  -4  -7   8       98.30       98.92     10.99 o 
  -3  -7   8      337.58      337.16     17.44 o 
  -2  -7   8        2.03        3.02      4.73 o 
  -1  -7   8        3.58        2.66      3.52 o 
   0  -7   8      618.17      663.03     46.72 o 
   1  -7   8      190.79      186.00     15.45 o 
   2  -7   8       27.74       31.20     15.14 o 
   3  -7   8        4.79        3.13      3.34 o 
   4  -7   8       52.20       62.48     27.49 o 
   5  -7   8      400.24      397.16     29.12 o 
   6  -7   8       53.20       68.94     10.48 o 
   7  -7   8       77.15       81.19      8.13 o 
   8  -7   8       46.65       45.09      8.43 o 
   9  -7   8      170.99      189.29     15.83 o 
  -9  -6   8       97.82       78.48     10.54 o 
  -8  -6   8      117.51      141.22     12.17 o 
  -7  -6   8       65.94       76.39     10.72 o 
  -6  -6   8        5.62        7.77      3.67 o 
  -5  -6   8      306.39      286.89     13.20 o 
  -4  -6   8       54.05       46.84     11.28 o 
  -3  -6   8      403.65      418.46     26.73 o 
  -2  -6   8      245.51      249.77     14.76 o 
  -1  -6   8        9.68       15.67      7.13 o 
   0  -6   8      239.66      241.45     30.49 o 
   1  -6   8      691.28      680.36     28.86 o 
   2  -6   8        1.84        5.35      4.61 o 
   3  -6   8       72.21       59.01      8.71 o 
   4  -6   8       69.71       58.75     10.45 o 
   5  -6   8       70.93       78.60      9.73 o 
   6  -6   8      183.61      205.21     15.04 o 
   7  -6   8        3.26        3.94      2.68 o 
   8  -6   8        4.45        8.05      4.88 o 
   9  -6   8       32.54       32.41     32.06 o 
 -10  -5   8       15.94        8.85     10.57 o 
  -9  -5   8       13.43       10.85      9.47 o 
  -8  -5   8       10.14       10.58      6.46 o 
  -7  -5   8        1.07        3.55      4.25 o 
  -6  -5   8       19.31       17.70      8.24 o 
  -5  -5   8      157.55      165.02      8.33 o 
  -4  -5   8      304.18      313.52     23.00 o 
  -3  -5   8       30.76       25.36      4.46 o 
  -2  -5   8      287.91      272.93     14.76 o 
  -1  -5   8      334.14      338.00     13.15 o 
   0  -5   8       46.20       41.46      7.35 o 
   1  -5   8     1031.48     1073.21     40.22 o 
   2  -5   8       37.23       36.86      6.22 o 
   3  -5   8      273.12      313.59     19.00 o 
   4  -5   8       25.15       26.23     11.94 o 
   5  -5   8       31.31       39.07     16.37 o 
   6  -5   8      104.34       91.90      9.46 o 
   7  -5   8        2.17        4.18      3.77 o 
   8  -5   8        0.56        3.00      4.63 o 
   9  -5   8       44.35       42.23     11.12 o 
 -10  -4   8      140.47      106.07     18.41 o 
  -9  -4   8        0.09        2.23      4.68 o 
  -8  -4   8        5.50        3.35      3.37 o 
  -7  -4   8        0.90        4.90      5.64 o 
  -6  -4   8      228.01      225.80     13.13 o 
  -5  -4   8       59.01       59.29      5.22 o 
  -4  -4   8      450.97      430.44     20.39 o 
  -3  -4   8       25.97       26.02      4.63 o 
  -2  -4   8       62.78       54.30      5.36 o 
  -1  -4   8      495.80      504.49     16.05 o 
   0  -4   8        1.04        0.93      1.27 o 
   1  -4   8       74.89       68.62      6.35 o 
   2  -4   8       92.65       97.31      8.58 o 
   3  -4   8       97.37       96.19      8.94 o 
   4  -4   8      718.71      739.87     44.89 o 
   5  -4   8       68.97       72.25     11.25 o 
   6  -4   8       81.73       78.64      8.74 o 
   7  -4   8      123.27      124.93      9.36 o 
   8  -4   8       73.15       87.95     10.07 o 
   9  -4   8        4.37        4.69      4.64 o 
  10  -4   8       37.57       28.42     35.12 o 
 -11  -3   8       29.38       21.08     20.26 o 
 -10  -3   8      109.90       71.71     59.51 o 
  -9  -3   8      206.47      203.69     17.66 o 
  -8  -3   8      703.18      706.12     45.33 o 
  -7  -3   8        3.79        2.66      2.85 o 
  -6  -3   8       56.15       55.62      7.05 o 
  -5  -3   8     2721.90     2860.56     43.81 o 
  -4  -3   8     1345.20     1433.22     50.95 o 
  -3  -3   8        3.59        5.25      3.75 o 
  -2  -3   8      327.55      301.69     23.37 o 
  -1  -3   8      898.65      870.74     32.43 o 
   0  -3   8      958.53      962.37     58.03 o 
   1  -3   8      156.94      147.84     11.14 o 
   2  -3   8       40.51       42.70      7.88 o 
   3  -3   8      648.19      638.81     49.22 o 
   4  -3   8      494.80      486.94     24.76 o 
   5  -3   8       72.03       69.42      8.83 o 
   6  -3   8       63.18       73.66     24.56 o 
   7  -3   8       16.46       18.85      9.34 o 
   8  -3   8      179.23      171.41     11.53 o 
   9  -3   8      156.19      151.27     11.22 o 
  10  -3   8       22.86       24.21      8.14 o 
 -11  -2   8        6.47        9.34      8.09 o 
 -10  -2   8        1.29        3.02      5.36 o 
  -9  -2   8        0.09        3.30      5.01 o 
  -8  -2   8      129.62      134.74     14.30 o 
  -7  -2   8       12.17       12.85      6.02 o 
  -6  -2   8       14.40       12.09      5.56 o 
  -5  -2   8     1076.71     1159.59     40.70 o 
  -4  -2   8      399.00      409.59     22.45 o 
  -3  -2   8      105.76      105.39     11.28 o 
  -2  -2   8      201.50      207.39     12.97 o 
  -1  -2   8      237.84      251.83     25.98 o 
   0  -2   8       10.71       12.82      5.50 o 
   1  -2   8       20.77       20.62      3.28 o 
   2  -2   8       69.23       64.61      8.53 o 
   3  -2   8      424.58      418.69     19.85 o 
   4  -2   8        0.05        2.12      3.28 o 
   5  -2   8      129.83      136.47     14.17 o 
   6  -2   8       80.61       71.54     11.20 o 
   7  -2   8      286.68      272.97     18.61 o 
   8  -2   8        0.02        1.31      3.52 o 
   9  -2   8        6.07        3.91      4.27 o 
  10  -2   8       16.26       18.47     15.40 o 
 -11  -1   8        1.41        2.42      9.34 o 
 -10  -1   8        8.19        6.67      8.17 o 
  -9  -1   8       15.41       11.82     11.38 o 
  -8  -1   8       40.09       32.86      4.58 o 
  -7  -1   8        0.20        0.88      2.07 o 
  -6  -1   8      118.04      118.30      5.94 o 
  -5  -1   8        2.38        2.81      1.72 o 
  -4  -1   8       89.20       93.70     15.96 o 
  -3  -1   8       20.05       23.92     11.43 o 
  -2  -1   8      124.01      115.74     13.07 o 
  -1  -1   8       32.68       38.18      2.89 o 
   0  -1   8      121.99      129.88      7.04 o 
   1  -1   8       52.26       44.91      5.11 o 
   2  -1   8       10.77       10.28      5.51 o 
   3  -1   8      584.53      601.15     31.14 o 
   4  -1   8        2.29        3.31      4.31 o 
   5  -1   8        1.89        3.08      3.08 o 
   6  -1   8       17.75       15.60      7.61 o 
   7  -1   8      141.69      129.38      9.64 o 
   8  -1   8        2.39        1.82      2.99 o 
   9  -1   8       42.03       24.94     18.10 o 
  10  -1   8        0.21        2.43      5.35 o 
 -11   0   8        0.34        2.75      4.66 o 
 -10   0   8        2.61        6.05      9.56 o 
  -9   0   8      214.51      235.19     26.42 o 
  -8   0   8       17.68       17.64     13.28 o 
  -7   0   8       73.72       57.07      8.49 o 
  -6   0   8      614.45      626.38     29.74 o 
  -5   0   8      295.45      288.36     10.00 o 
  -4   0   8       54.16       56.88     10.14 o 
  -3   0   8       15.02       20.61      9.33 o 
  -2   0   8       37.16       36.47     19.20 o 
  -1   0   8      324.16      322.66     12.17 o 
   0   0   8        1.71        5.12      2.20 o 
   1   0   8      104.89      100.22      6.69 o 
   2   0   8      185.18      183.35     10.89 o 
   3   0   8      669.36      686.15     33.05 o 
   4   0   8      175.29      178.45     19.66 o 
   5   0   8      365.39      379.32     20.04 o 
   6   0   8        0.57        3.46      4.88 o 
   7   0   8      275.43      293.10     21.18 o 
   8   0   8       66.13       75.46     12.77 o 
   9   0   8       70.93       76.55     44.76 o 
  10   0   8       14.36       10.60     10.66 o 
 -11   1   8       11.47       14.32     14.41 o 
 -10   1   8       14.47       13.48     20.48 o 
  -9   1   8       25.48       31.67     37.66 o 
  -8   1   8      109.67      114.94      8.58 o 
  -7   1   8      466.00      454.20     20.49 o 
  -6   1   8      298.66      312.18     12.19 o 
  -5   1   8      425.81      407.96     12.88 o 
  -4   1   8      462.57      477.66     14.00 o 
  -3   1   8       49.18       40.15      2.97 o 
  -2   1   8       25.86       22.01      3.25 o 
  -1   1   8       35.55       27.94      3.19 o 
   0   1   8      678.23      667.04     21.98 o 
   1   1   8      228.93      240.04     14.61 o 
   2   1   8       15.46       13.92      7.68 o 
   3   1   8        0.22        2.62      4.48 o 
   4   1   8      454.80      459.15     25.28 o 
   5   1   8      177.55      178.61     14.35 o 
   6   1   8      206.38      204.97     15.76 o 
   7   1   8      168.21      146.87     14.47 o 
   8   1   8       95.13      102.73     11.99 o 
   9   1   8       42.04       52.77     14.10 o 
 -11   2   8        3.87        3.87      9.78 o 
 -10   2   8       57.12       59.45     41.91 o 
  -9   2   8        0.31        1.93      5.20 o 
  -8   2   8        2.63        1.90      3.63 o 
  -7   2   8      118.59      116.41      8.98 o 
  -6   2   8      560.82      554.18     26.02 o 
  -5   2   8       64.13       58.68      5.21 o 
  -4   2   8       43.37       41.31      3.42 o 
  -3   2   8      192.93      187.50      9.78 o 
  -2   2   8       26.62       23.54      4.41 o 
  -1   2   8        0.65        0.85      1.26 o 
   0   2   8       34.21       37.52     14.22 o 
   1   2   8      113.32       96.57     11.74 o 
   2   2   8      185.66      186.21     15.31 o 
   3   2   8      140.75      133.95     17.19 o 
   4   2   8       10.83       16.14      9.10 o 
   5   2   8       42.29       48.08     15.21 o 
   6   2   8      178.04      166.70     15.43 o 
   7   2   8       62.28       45.58     26.41 o 
   8   2   8        7.81        9.95     10.19 o 
   9   2   8        3.95        5.76      5.68 o 
 -11   3   8        3.03        1.80      5.83 o 
 -10   3   8        2.12        2.42     10.40 o 
  -9   3   8        7.37        4.94      4.82 o 
  -8   3   8       48.10       46.93      7.95 o 
  -7   3   8        8.45        9.89      6.80 o 
  -6   3   8      219.69      201.66      8.82 o 
  -5   3   8        7.44        6.87      2.78 o 
  -4   3   8      437.72      439.19     20.10 o 
  -3   3   8      353.13      357.58     21.84 o 
  -2   3   8     1155.39     1151.19     61.00 o 
  -1   3   8       68.88       67.03      8.80 o 
   0   3   8      330.07      318.56     18.04 o 
   1   3   8       22.02       22.60     10.09 o 
   2   3   8      439.41      423.14     20.32 o 
   3   3   8       85.69       89.13      9.13 o 
   4   3   8      311.02      291.67     25.68 o 
   5   3   8        1.03        2.87      6.28 o 
   6   3   8      759.75      769.78     45.04 o 
   7   3   8        5.25       13.15     10.05 o 
   8   3   8       68.46       50.03     11.92 o 
   9   3   8        1.66        2.12      6.34 o 
 -10   4   8      440.14      463.73     28.70 o 
  -9   4   8       15.63       11.30     10.09 o 
  -8   4   8      220.11      201.37     16.85 o 
  -7   4   8      233.16      258.27     22.13 o 
  -6   4   8      526.89      581.69     38.08 o 
  -5   4   8      888.35     1002.40     48.10 o 
  -4   4   8      153.68      148.44      9.68 o 
  -3   4   8      262.64      247.40     20.55 o 
  -2   4   8     1568.01     1420.00     60.81 o 
  -1   4   8      201.27      194.22     23.66 o 
   0   4   8      358.57      352.57     21.13 o 
   1   4   8       11.96       15.44     10.51 o 
   2   4   8     1662.17     1661.54     48.69 o 
   3   4   8      258.50      269.91     25.93 o 
   4   4   8       66.93       82.55     12.53 o 
   5   4   8      168.94      156.64     16.55 o 
   6   4   8        5.86       10.00      6.37 o 
   7   4   8        0.30        1.24      4.90 o 
   8   4   8        5.05        9.32      8.85 o 
 -10   5   8       21.88       15.58     18.44 o 
  -9   5   8      351.85      350.39     38.30 o 
  -8   5   8        3.35        2.53      3.44 o 
  -7   5   8        3.92        2.71      4.49 o 
  -6   5   8       22.65       17.15     13.14 o 
  -5   5   8        3.88        3.53      2.54 o 
  -4   5   8        0.26        0.52      4.17 o 
  -3   5   8        4.88       10.98      9.07 o 
  -2   5   8      768.13      666.78     52.21 o 
  -1   5   8       84.88       91.50     40.03 o 
   0   5   8      363.05      317.54     28.54 o 
   1   5   8      458.96      469.97     37.23 o 
   2   5   8      358.80      358.39     23.69 o 
   3   5   8      122.59      123.69     54.22 o 
   4   5   8        0.05        1.40      4.40 o 
   5   5   8      164.15      159.43     15.80 o 
   6   5   8      336.67      362.15     18.28 o 
   7   5   8        1.38        1.65      4.99 o 
   8   5   8        6.77        5.37      4.92 o 
  -9   6   8       52.95       28.38     20.93 o 
  -8   6   8       42.20       26.09     18.57 o 
  -7   6   8       19.99       15.48     11.75 o 
  -6   6   8        4.71        3.56      4.17 o 
  -5   6   8        0.00        0.22      1.57 o 
  -4   6   8       25.24       29.11     16.94 o 
  -3   6   8       11.41        6.62      9.10 o 
  -1   6   8       56.52       52.83     27.70 o 
   0   6   8       50.34       43.63     17.02 o 
   1   6   8        5.37       11.00     10.89 o 
   2   6   8       52.25       46.46     27.02 o 
   3   6   8       41.98       44.79     17.22 o 
   4   6   8       21.34       16.18      9.98 o 
   5   6   8        6.84        3.95      4.82 o 
   6   6   8       15.51       14.94     10.93 o 
   7   6   8       75.80       55.24     33.64 o 
  -8   7   8       45.15       23.53     36.14 o 
  -7   7   8       79.25       68.60     30.94 o 
  -6   7   8        3.81        4.30      4.02 o 
  -5   7   8        0.60        1.74      8.33 o 
  -4   7   8       33.92       34.42     23.61 o 
  -3   7   8       75.46       85.89     12.85 o 
  -1   7   8      369.26      323.40     33.31 o 
   0   7   8        2.58        4.17      7.73 o 
   1   7   8      273.92      253.95     44.39 o 
   2   7   8       20.22       18.35     10.06 o 
   3   7   8       97.55       85.58     10.78 o 
   4   7   8        0.17        4.67      4.41 o 
   5   7   8       17.49       18.81     15.22 o 
   6   7   8       68.08       53.68     53.65 o 
  -7   8   8        0.76        1.47      5.96 o 
  -6   8   8       18.04       13.10     25.46 o 
  -5   8   8      106.76       99.57     26.55 o 
  -4   8   8        8.69       16.26     14.65 o 
  -3   8   8       17.43       13.21     14.24 o 
  -2   8   8        1.29        6.10      8.50 o 
  -1   8   8      259.89      237.67     26.82 o 
   0   8   8      267.29      261.55     29.19 o 
   2   8   8       40.12       42.87     30.91 o 
   3   8   8      347.70      346.14     42.65 o 
   4   8   8        2.71        3.24      9.72 o 
   5   8   8       19.83       19.72     29.47 o 
  -6   9   8       47.67       35.62     34.42 o 
  -5   9   8        0.08        4.85      4.82 o 
  -4   9   8       72.72       66.59     17.65 o 
  -3   9   8       46.70       42.73     36.98 o 
  -2   9   8       11.10       10.81     15.47 o 
  -1   9   8       17.34       11.96     12.91 o 
   0   9   8      129.44       94.88     66.67 o 
   1   9   8       14.78        8.77      9.94 o 
   2   9   8       20.27        8.31     23.97 o 
   3   9   8        6.74        4.09     11.41 o 
  -4  10   8       40.44       32.54     36.27 o 
  -3  10   8      135.25      141.23     19.36 o 
  -2  10   8       38.21       15.50     37.47 o 
   0  10   8       90.59       64.33     77.67 o 
   1  10   8       15.98       17.57     23.09 o 
   0 -12   9      126.15      133.61     13.28 o 
   1 -12   9        0.02        8.36      7.27 o 
  -4 -11   9       18.62       16.75     12.96 o 
  -3 -11   9       22.47       21.51     31.92 o 
  -2 -11   9       78.41       72.09     49.48 o 
  -1 -11   9       61.03       58.41     12.04 o 
   0 -11   9        5.39        2.21      5.09 o 
   1 -11   9       12.91       12.20      9.34 o 
   2 -11   9        7.77        5.59      6.81 o 
   3 -11   9       11.28        7.64      8.30 o 
   4 -11   9      209.90      229.10     15.95 o 
  -6 -10   9        6.35        4.39      3.00 o 
  -5 -10   9        8.32       13.54     11.44 o 
  -4 -10   9      184.91      205.01     24.97 o 
  -3 -10   9       58.05       66.72     15.93 o 
  -2 -10   9        9.44        2.91      2.88 o 
  -1 -10   9       45.32       35.11     18.37 o 
   0 -10   9      289.69      298.59     18.21 o 
   1 -10   9        0.05        3.87      3.85 o 
   2 -10   9       35.88       41.36     26.44 o 
   3 -10   9       60.12       52.95     12.08 o 
   4 -10   9       57.91       62.91     11.35 o 
   5 -10   9       30.05       38.37      9.39 o 
  -7  -9   9        0.68        1.79      4.93 o 
  -6  -9   9       45.22       32.54     23.86 o 
  -5  -9   9        0.63        2.37      4.42 o 
  -4  -9   9        0.42       -1.01     10.08 o 
  -3  -9   9       46.26       46.57     26.63 o 
  -2  -9   9        3.84        6.98      5.50 o 
  -1  -9   9       19.93       17.36      8.09 o 
   0  -9   9      111.43       98.29     10.76 o 
   1  -9   9       88.48       87.57     12.49 o 
   2  -9   9        0.14        2.16      4.43 o 
   3  -9   9        7.41        6.14      4.22 o 
   4  -9   9       57.32       60.03     11.73 o 
   5  -9   9        1.50        1.71      3.64 o 
   6  -9   9       25.72       16.34     12.58 o 
   7  -9   9       37.93       44.34      8.99 o 
  -8  -8   9       18.37       12.21     10.64 o 
  -7  -8   9        1.70        4.69      3.00 o 
  -6  -8   9       19.49       14.46     10.27 o 
  -5  -8   9       88.87       84.13     14.02 o 
  -4  -8   9       75.04       62.35     14.42 o 
  -3  -8   9       60.80       50.16      7.34 o 
  -2  -8   9        6.53        8.37      6.71 o 
  -1  -8   9      410.56      392.69     32.31 o 
   0  -8   9        6.91       11.36     10.33 o 
   1  -8   9       24.70       29.77     15.90 o 
   2  -8   9       44.08       38.89      9.90 o 
   3  -8   9      209.88      220.79     18.41 o 
   4  -8   9       94.59      112.07     15.90 o 
   5  -8   9       95.74       96.09     10.71 o 
   6  -8   9       57.86       56.41      9.82 o 
   7  -8   9      263.27      272.44     14.42 o 
  -8  -7   9       33.75       27.28     19.47 o 
  -7  -7   9       20.82       15.22     10.08 o 
  -6  -7   9        0.23        2.56      8.77 o 
  -5  -7   9      280.34      303.93     21.66 o 
  -4  -7   9      150.77      147.49     17.22 o 
  -3  -7   9       23.55       23.34     10.17 o 
  -2  -7   9        1.30        0.71      2.32 o 
  -1  -7   9      263.45      264.89     12.71 o 
   0  -7   9       87.74       84.51     11.06 o 
   1  -7   9       18.77       28.88     10.01 o 
   2  -7   9       54.88       47.50      8.21 o 
   3  -7   9       81.40       85.13     10.75 o 
   4  -7   9      329.28      327.92     24.00 o 
   5  -7   9       39.85       49.12     10.97 o 
   6  -7   9        0.45        2.56      4.12 o 
   7  -7   9        3.54        6.23      6.59 o 
   8  -7   9       46.08       27.54     20.94 o 
  -9  -6   9       12.64        4.97      6.96 o 
  -8  -6   9       75.35       90.09     12.07 o 
  -7  -6   9      163.03      158.07     13.73 o 
  -6  -6   9      110.34      109.64     11.25 o 
  -5  -6   9      208.69      202.30     19.94 o 
  -4  -6   9      195.57      208.93     13.93 o 
  -3  -6   9       45.15       46.74     10.62 o 
  -2  -6   9       48.40       44.91      5.30 o 
  -1  -6   9       95.79      106.50      9.00 o 
   0  -6   9       98.79       91.83     11.44 o 
   1  -6   9      160.62      166.21     13.48 o 
   2  -6   9        0.33        0.53      4.83 o 
   3  -6   9      126.84      119.73     10.05 o 
   4  -6   9        0.37        1.16      3.47 o 
   5  -6   9      259.44      263.25     22.77 o 
   6  -6   9        0.97        0.97      3.54 o 
   7  -6   9       33.78       23.04     14.88 o 
   8  -6   9       94.84       90.51     10.81 o 
 -10  -5   9       18.16       17.62     22.28 o 
  -9  -5   9       12.47        8.60      6.72 o 
  -8  -5   9      101.35       95.96     10.85 o 
  -7  -5   9       50.99       44.05     21.00 o 
  -6  -5   9      217.53      208.60     20.00 o 
  -5  -5   9        4.94        5.60      4.21 o 
  -4  -5   9      359.30      317.54     20.21 o 
  -3  -5   9       79.38       71.01      5.27 o 
  -2  -5   9      175.14      175.16     18.46 o 
  -1  -5   9      292.43      280.26     10.49 o 
   0  -5   9      231.11      228.05     10.53 o 
   1  -5   9      292.46      307.48     18.17 o 
   2  -5   9     1380.11     1407.32     33.61 o 
   3  -5   9        0.69        3.22      3.22 o 
   4  -5   9      219.21      201.18     16.02 o 
   5  -5   9       10.59       13.48      7.60 o 
   6  -5   9       16.83       17.00      7.48 o 
   7  -5   9        2.52        3.02      4.41 o 
   8  -5   9       46.51       50.05      9.95 o 
   9  -5   9        5.65        6.41      5.46 o 
 -10  -4   9      282.42      281.89     26.80 o 
  -9  -4   9       14.68       10.08      6.73 o 
  -8  -4   9      248.26      238.55     19.75 o 
  -7  -4   9      682.98      688.84     47.39 o 
  -6  -4   9      442.42      460.75     33.59 o 
  -5  -4   9      497.92      485.72     46.24 o 
  -4  -4   9       13.54       15.37      7.48 o 
  -3  -4   9      537.96      548.31     26.15 o 
  -2  -4   9      448.21      452.54     35.57 o 
  -1  -4   9       39.62       43.72      4.37 o 
   0  -4   9      119.57      104.68      7.89 o 
   1  -4   9      169.38      154.60     14.46 o 
   2  -4   9      330.64      322.20     17.56 o 
   3  -4   9        0.13        2.63      4.34 o 
   4  -4   9        3.48        5.44      5.87 o 
   5  -4   9       37.37       31.37     17.85 o 
   6  -4   9        3.26        3.55      3.86 o 
   7  -4   9       23.56       21.76     10.47 o 
   8  -4   9        6.27       12.07      9.52 o 
   9  -4   9      201.08      187.29     13.31 o 
 -10  -3   9       85.43      108.20     47.06 o 
  -9  -3   9      126.63      129.11     17.81 o 
  -8  -3   9        0.08        2.00      3.45 o 
  -7  -3   9       25.93       18.58     12.64 o 
  -6  -3   9       24.01       20.43     10.42 o 
  -5  -3   9       37.38       38.56     14.11 o 
  -4  -3   9       16.42       24.81     11.19 o 
  -3  -3   9     1570.40     1704.04     56.88 o 
  -2  -3   9        0.70        3.02      4.79 o 
  -1  -3   9       64.60       69.66     11.38 o 
   0  -3   9     1361.55     1439.89     51.93 o 
   1  -3   9      872.11      825.79     40.37 o 
   2  -3   9      490.55      481.52     22.38 o 
   3  -3   9     1642.28     1652.35     64.50 o 
   4  -3   9      147.47      155.94     11.99 o 
   5  -3   9      680.27      677.44     27.04 o 
   6  -3   9        1.02        1.25      3.23 o 
   7  -3   9       50.65       52.58     22.59 o 
   8  -3   9      128.24      147.33     11.84 o 
   9  -3   9       95.33       87.50     10.61 o 
 -10  -2   9        1.51        3.95      5.88 o 
  -9  -2   9       22.77       20.86     27.07 o 
  -8  -2   9        8.97        8.40      5.86 o 
  -7  -2   9        8.36        8.61      4.39 o 
  -6  -2   9       28.05       28.75     11.71 o 
  -5  -2   9      103.98      104.42     13.96 o 
  -4  -2   9        7.51        6.64      4.75 o 
  -3  -2   9       71.94       75.82     13.10 o 
  -2  -2   9       37.31       35.27     25.65 o 
  -1  -2   9        9.66       20.48     14.76 o 
   0  -2   9        0.13        0.87      1.05 o 
   1  -2   9       86.21       77.60      4.75 o 
   2  -2   9       16.34       21.54     13.01 o 
   3  -2   9      238.27      236.20     12.82 o 
   4  -2   9      416.83      405.11     22.00 o 
   5  -2   9     1194.00     1193.55     38.57 o 
   6  -2   9       76.47       77.27     11.89 o 
   7  -2   9       15.94       19.81      9.33 o 
   8  -2   9       29.87       26.10     14.78 o 
   9  -2   9       28.16       19.63     13.88 o 
 -10  -1   9       99.28       87.45     61.14 o 
  -9  -1   9        2.78        7.05      8.25 o 
  -8  -1   9        0.71        1.00      3.17 o 
  -7  -1   9       61.93       63.09      9.22 o 
  -6  -1   9      107.80      103.01     10.60 o 
  -5  -1   9       39.43       38.28     15.14 o 
  -4  -1   9      183.49      189.11     20.32 o 
  -3  -1   9      164.73      164.34     16.30 o 
  -2  -1   9        5.51        8.47      8.20 o 
  -1  -1   9       56.55       70.81     36.38 o 
   0  -1   9       82.39       88.49      7.15 o 
   1  -1   9      694.16      674.63     22.51 o 
   2  -1   9        8.92        9.86      5.30 o 
   3  -1   9        7.05        9.27      5.37 o 
   4  -1   9       89.15       83.85      8.98 o 
   5  -1   9       17.69       17.33      9.72 o 
   6  -1   9       57.37       72.46     24.24 o 
   7  -1   9      143.76      153.83     15.25 o 
   8  -1   9       50.23       36.93     22.07 o 
   9  -1   9       50.06       40.13     11.27 o 
 -11   0   9        0.03        0.63      3.32 o 
 -10   0   9       38.22       39.57     24.65 o 
  -9   0   9       31.53       26.66     30.58 o 
  -8   0   9        0.04        4.06      4.87 o 
  -7   0   9       20.17       17.04      8.44 o 
  -6   0   9       96.05      102.62      9.56 o 
  -5   0   9      469.57      459.53     29.14 o 
  -4   0   9        0.03        0.41      3.78 o 
  -3   0   9        0.87        6.59      4.47 o 
  -2   0   9      656.55      695.65     40.31 o 
  -1   0   9      749.83      674.94     76.85 o 
   0   0   9       25.51       22.48      3.26 o 
   1   0   9        0.02        0.47      1.45 o 
   2   0   9      926.09      868.51    154.09 o 
   3   0   9       92.70       95.55      9.54 o 
   4   0   9      199.22      206.27     15.80 o 
   5   0   9        2.16        5.98      3.87 o 
   6   0   9      127.94      135.07     10.09 o 
   7   0   9      151.19      156.76     12.02 o 
   8   0   9        0.02        1.71      4.46 o 
   9   0   9       55.04       77.68     11.76 o 
 -10   1   9      113.14      146.57     20.64 o 
  -9   1   9       97.45      110.84     22.03 o 
  -8   1   9       71.52       64.73     13.43 o 
  -7   1   9       25.14       25.07      9.03 o 
  -6   1   9      153.67      139.71     10.57 o 
  -5   1   9      148.62      145.53      5.67 o 
  -4   1   9       31.60       29.49      3.26 o 
  -3   1   9        2.68        3.50      1.81 o 
  -2   1   9        3.78        2.22      1.49 o 
  -1   1   9       83.66       74.09      5.46 o 
   0   1   9      224.49      213.28     12.82 o 
   1   1   9      115.57      103.64      8.52 o 
   2   1   9      784.59      790.70     30.88 o 
   3   1   9       15.44       13.95      8.31 o 
   4   1   9        5.25        8.20      5.44 o 
   5   1   9        3.81        2.11      4.01 o 
   6   1   9        0.97        2.13      3.02 o 
   7   1   9        1.78        5.23      3.67 o 
   8   1   9        3.92        3.35      4.74 o 
   9   1   9        1.23        0.64      6.51 o 
 -10   2   9        1.45        2.81      6.73 o 
  -9   2   9        5.01       10.13     11.08 o 
  -7   2   9        5.41        7.03      7.22 o 
  -6   2   9       61.79       54.45      4.41 o 
  -5   2   9       45.21       41.41      6.87 o 
  -4   2   9      320.80      290.26     14.22 o 
  -3   2   9       16.17       15.05      3.47 o 
  -2   2   9       21.39       15.38      3.30 o 
  -1   2   9        7.05        5.98      2.37 o 
   0   2   9      171.76      162.39     19.21 o 
   1   2   9       21.45       22.31     11.55 o 
   2   2   9      281.04      281.69     17.38 o 
   3   2   9       10.70       11.43      7.25 o 
   4   2   9      325.60      305.34     18.29 o 
   5   2   9        0.41        2.04      3.25 o 
   6   2   9       90.15       93.93     13.27 o 
   7   2   9       36.28       34.06     18.93 o 
   8   2   9       50.93       42.90     31.04 o 
 -10   3   9       64.31       54.93     45.37 o 
  -9   3   9       31.48       27.56     26.44 o 
  -8   3   9       93.98      112.75     18.36 o 
  -7   3   9      251.22      274.76     30.86 o 
  -6   3   9        0.30        1.42      2.32 o 
  -5   3   9       12.28        8.78      5.30 o 
  -4   3   9      165.55      170.28      9.71 o 
  -3   3   9      481.84      503.57     21.41 o 
  -2   3   9      435.32      421.49     38.94 o 
  -1   3   9       75.68       74.56      9.07 o 
   0   3   9      790.10      705.68     72.01 o 
   1   3   9       12.26       19.87     10.05 o 
   2   3   9       20.04       14.76      8.38 o 
   3   3   9      119.95      127.34     12.93 o 
   4   3   9        3.89        4.31      4.21 o 
   5   3   9        2.56        4.55      7.98 o 
   6   3   9      203.42      213.04     17.00 o 
   7   3   9       17.07       24.32     12.99 o 
   8   3   9       37.51       33.77     20.45 o 
 -10   4   9       14.11       17.05     18.49 o 
  -9   4   9       17.66       18.63     20.02 o 
  -8   4   9        6.53        5.47      8.55 o 
  -7   4   9       39.68       44.11     18.76 o 
  -6   4   9       82.75       97.03      8.63 o 
  -5   4   9      160.79      164.08     11.85 o 
  -4   4   9      446.62      438.78     30.15 o 
  -3   4   9      222.76      228.73     16.19 o 
  -2   4   9      194.99      180.56     22.30 o 
  -1   4   9      116.79      119.20     10.37 o 
   0   4   9      327.94      294.59     20.62 o 
   1   4   9        8.11        9.14      6.39 o 
   2   4   9       69.20       60.43     34.23 o 
   3   4   9      414.85      425.20     43.06 o 
   4   4   9      564.17      577.76     51.47 o 
   5   4   9       85.81       69.57     29.58 o 
   6   4   9      101.18       77.46     32.10 o 
   7   4   9       53.75       53.86     12.36 o 
   8   4   9      525.06      618.73     26.14 o 
  -9   5   9       16.36       10.76     10.78 o 
  -8   5   9        9.15        8.93      8.82 o 
  -7   5   9      168.82      146.85     11.37 o 
  -6   5   9        4.90        4.18      4.20 o 
  -5   5   9        0.03        0.91      2.70 o 
  -4   5   9      259.15      254.55     27.40 o 
  -3   5   9       30.03       21.24     13.81 o 
  -1   5   9       25.80       20.02      9.07 o 
   0   5   9      108.61       98.50     42.97 o 
   1   5   9        6.88        5.91      8.01 o 
   2   5   9       80.24       71.27     37.88 o 
   3   5   9        2.12        8.33      6.86 o 
   4   5   9       45.26       41.81     18.53 o 
   5   5   9      295.56      288.86     15.51 o 
   6   5   9        6.08        9.58      6.39 o 
   7   5   9       19.36       24.63     21.45 o 
  -8   6   9       13.62       10.19      9.50 o 
  -7   6   9       38.97       31.91     12.54 o 
  -6   6   9       43.75       28.30     18.50 o 
  -5   6   9       77.05       68.52     14.60 o 
  -4   6   9      123.74      117.35     16.53 o 
  -3   6   9        1.66       -0.27      5.45 o 
  -1   6   9       46.75       34.94     28.73 o 
   0   6   9        0.40        3.46      5.53 o 
   1   6   9      838.79      782.77     63.07 o 
   2   6   9       35.74       38.59     24.29 o 
   3   6   9       16.82        9.57      5.72 o 
   4   6   9      224.31      209.80     13.46 o 
   5   6   9        0.06        1.09      5.03 o 
   6   6   9       10.72       16.47     15.82 o 
  -7   7   9      127.96      120.07     14.35 o 
  -6   7   9       10.22        6.21      9.15 o 
  -5   7   9        7.68        5.23      4.47 o 
  -4   7   9       67.01       63.92     33.52 o 
  -3   7   9       48.93       57.22     16.07 o 
  -1   7   9       35.84       21.79     20.64 o 
   0   7   9        7.32       15.01     21.21 o 
   1   7   9      257.58      267.68     23.31 o 
   2   7   9       38.79       43.76     32.22 o 
   3   7   9       50.99       47.79     34.04 o 
   4   7   9        1.59        4.14      8.91 o 
   5   7   9       72.47       96.81     16.64 o 
  -6   8   9      129.89      134.83     16.67 o 
  -5   8   9       49.63       24.48     38.05 o 
  -4   8   9       75.19       78.05     19.42 o 
  -3   8   9        6.68        9.26     10.27 o 
  -2   8   9       59.28       60.29     27.18 o 
  -1   8   9        3.63        4.19      9.97 o 
   0   8   9        4.47        5.77     10.21 o 
   1   8   9        0.46        0.95      8.31 o 
   2   8   9        5.56        6.51     13.10 o 
   3   8   9        0.02        4.36     10.08 o 
   4   8   9        8.83        4.36      9.37 o 
  -5   9   9       17.51       11.14     31.45 o 
  -4   9   9        6.20        1.93      8.93 o 
  -3   9   9       13.08        9.37      9.29 o 
  -2   9   9       75.74       87.88     16.53 o 
  -1   9   9       50.24       30.66     40.31 o 
   0   9   9        0.01        2.97      5.15 o 
   1   9   9        1.60        2.56      7.19 o 
   2   9   9       11.14        8.82     16.94 o 
  -3 -11  10       37.80       29.30     29.74 o 
  -2 -11  10       40.69       33.69     46.60 o 
  -1 -11  10      232.04      269.48     29.74 o 
   0 -11  10      185.06      227.84     26.55 o 
   1 -11  10       14.75       21.65     13.13 o 
   2 -11  10      226.89      252.52     25.24 o 
   3 -11  10      202.95      223.79     18.55 o 
  -5 -10  10        2.40        5.53      9.10 o 
  -4 -10  10        4.49        6.97      8.74 o 
  -3 -10  10       21.51       23.01     23.83 o 
  -2 -10  10      235.34      221.49     28.73 o 
  -1 -10  10      185.56      220.62     60.38 o 
   0 -10  10        0.97        5.75     15.90 o 
   1 -10  10        0.39        0.88      3.61 o 
   2 -10  10        7.38       10.99      8.62 o 
   3 -10  10        0.07        2.34      5.40 o 
   4 -10  10       14.91       12.04      8.56 o 
  -6  -9  10       10.32        8.36     11.68 o 
  -5  -9  10       43.16       37.34     35.89 o 
  -4  -9  10        0.29        2.67      6.45 o 
  -3  -9  10      394.19      399.57     52.26 o 
  -2  -9  10        1.55        2.48      4.90 o 
  -1  -9  10       59.66       61.93     13.32 o 
   0  -9  10       36.81       33.22      7.26 o 
   1  -9  10       55.09       59.09     15.90 o 
   2  -9  10        8.89        9.26      7.91 o 
   3  -9  10      121.48      128.41     14.88 o 
   4  -9  10        1.37        2.87      4.85 o 
   5  -9  10       78.99       69.19     12.98 o 
   6  -9  10       67.24       69.72     14.18 o 
  -7  -8  10       27.39       23.77     17.84 o 
  -6  -8  10      183.54      201.19     14.32 o 
  -5  -8  10       14.31       23.36     11.28 o 
  -4  -8  10       52.67       50.63     48.78 o 
  -3  -8  10      466.32      501.89     69.12 o 
  -2  -8  10      232.78      265.42     38.73 o 
  -1  -8  10       50.54       47.22     41.07 o 
   0  -8  10       45.82       45.83      8.29 o 
   1  -8  10       47.83       50.84     14.19 o 
   2  -8  10      137.21      142.53     13.41 o 
   3  -8  10       43.93       50.82      9.82 o 
   4  -8  10        3.52        4.24      3.52 o 
   5  -8  10        7.48        3.84      6.09 o 
   6  -8  10       94.18       94.45      9.70 o 
   7  -8  10      107.40      134.67     10.79 o 
  -8  -7  10       22.98       18.18     12.16 o 
  -7  -7  10        3.05        3.86      4.73 o 
  -6  -7  10       44.50       44.02     24.43 o 
  -5  -7  10       32.20       37.76     11.92 o 
  -4  -7  10       87.44       74.27     15.55 o 
  -3  -7  10        0.00       -0.25      8.99 o 
  -2  -7  10      464.23      483.45     61.17 o 
  -1  -7  10       28.08       24.51      8.97 o 
   0  -7  10       10.09        4.79      3.80 o 
   1  -7  10        7.17        4.68      3.60 o 
   2  -7  10        4.42        2.04      3.40 o 
   3  -7  10      188.65      213.12     16.49 o 
   4  -7  10       15.59       10.04      7.95 o 
   5  -7  10        8.11        9.82      7.57 o 
   6  -7  10       16.32       23.02     13.69 o 
   7  -7  10       20.14       16.05     12.25 o 
  -9  -6  10        9.06        8.09      8.28 o 
  -8  -6  10        0.31        1.36      4.40 o 
  -7  -6  10        1.38        0.32      4.97 o 
  -6  -6  10        1.86       -0.68      5.36 o 
  -5  -6  10        8.45        7.62      5.47 o 
  -4  -6  10       19.91       18.39      7.05 o 
  -3  -6  10       11.10       15.39     12.99 o 
  -2  -6  10      228.82      241.91     20.78 o 
  -1  -6  10      132.54      128.20      7.80 o 
   0  -6  10       43.44       36.95      6.04 o 
   1  -6  10       40.88       37.53      6.88 o 
   2  -6  10       51.14       39.55     18.77 o 
   3  -6  10       96.93       88.98      9.21 o 
   4  -6  10       96.43       94.72     13.96 o 
   5  -6  10       26.61       25.69     17.91 o 
   6  -6  10        3.04        2.98      4.14 o 
   7  -6  10       13.40       12.73     10.32 o 
   8  -6  10       14.50       12.21      9.52 o 
  -9  -5  10        1.92        1.39      4.40 o 
  -8  -5  10      107.77      104.40     11.83 o 
  -7  -5  10        6.68        3.51      3.14 o 
  -6  -5  10       26.94       25.23     12.81 o 
  -5  -5  10      194.53      186.89     19.15 o 
  -4  -5  10      338.20      348.34     28.71 o 
  -3  -5  10       44.95       40.55     27.61 o 
  -2  -5  10      137.50      143.87     17.59 o 
  -1  -5  10       31.87       26.89      6.33 o 
   0  -5  10       38.02       40.94      5.20 o 
   1  -5  10        5.09        6.98      5.62 o 
   2  -5  10       29.17       30.58     16.46 o 
   3  -5  10        6.81        9.82      8.71 o 
   4  -5  10       91.75       90.73     10.34 o 
   5  -5  10       56.57       61.46     11.55 o 
   6  -5  10        8.51        9.63      9.88 o 
   7  -5  10      330.79      365.18     20.00 o 
   8  -5  10        0.08        2.04      4.36 o 
  -9  -4  10        1.57        3.76      8.25 o 
  -8  -4  10        0.60        1.70      3.47 o 
  -7  -4  10       69.99       73.04     13.64 o 
  -6  -4  10      250.75      277.72     34.41 o 
  -5  -4  10      349.71      345.49     30.26 o 
  -4  -4  10       30.93       35.29     13.50 o 
  -3  -4  10      182.29      174.35     20.89 o 
  -2  -4  10      655.50      719.15     57.76 o 
  -1  -4  10      535.85      543.23     39.62 o 
   0  -4  10      226.68      226.25     11.64 o 
   1  -4  10      904.41      888.24     62.85 o 
   2  -4  10      987.14      992.36     52.51 o 
   3  -4  10      149.88      155.83     12.42 o 
   4  -4  10      261.96      268.30     21.46 o 
   5  -4  10      423.26      437.88     29.25 o 
   6  -4  10      368.85      394.01     25.91 o 
   7  -4  10      350.58      352.99     17.93 o 
   8  -4  10       11.55       10.40     10.08 o 
 -10  -3  10       35.50       17.62     23.67 o 
  -9  -3  10       17.37       16.97     22.33 o 
  -8  -3  10      135.67      143.72     14.61 o 
  -7  -3  10       60.56       58.23     12.87 o 
  -6  -3  10        4.80        7.70      4.61 o 
  -5  -3  10       23.85       27.24      9.23 o 
  -4  -3  10      206.73      212.15     20.38 o 
  -3  -3  10       26.04       29.33     17.10 o 
  -2  -3  10      156.16      154.74     18.19 o 
  -1  -3  10        7.24        9.23      6.37 o 
   0  -3  10       28.38       26.38      7.87 o 
   1  -3  10      303.74      303.95     18.65 o 
   2  -3  10        5.06        7.72      4.38 o 
   3  -3  10     1373.74     1454.77    119.24 o 
   4  -3  10       12.72       13.80      8.89 o 
   5  -3  10       33.61       29.85     14.36 o 
   6  -3  10        0.01        1.22      4.51 o 
   7  -3  10      114.42      106.98     11.59 o 
   8  -3  10       18.41       11.65      9.43 o 
 -10  -2  10       20.19       12.31     17.65 o 
  -9  -2  10      183.82      185.81     21.41 o 
  -8  -2  10       69.82       62.28     10.03 o 
  -7  -2  10        8.27        8.20      4.83 o 
  -6  -2  10      313.43      305.48     24.17 o 
  -5  -2  10      138.58      121.30     16.96 o 
  -4  -2  10      238.91      240.69     17.73 o 
  -3  -2  10       42.78       51.61     32.14 o 
  -2  -2  10       99.16       95.40     43.33 o 
  -1  -2  10      265.23      274.54     31.84 o 
   0  -2  10      101.20       92.47      8.01 o 
   1  -2  10       29.67       29.74      3.63 o 
   2  -2  10      196.30      191.95     13.79 o 
   3  -2  10        2.97        4.49      3.22 o 
   4  -2  10      496.05      517.97     20.18 o 
   5  -2  10       12.75       16.33      9.35 o 
   6  -2  10        9.60       12.21     10.04 o 
   7  -2  10       14.41       12.59      7.32 o 
   8  -2  10       48.40       35.10     21.23 o 
 -10  -1  10       34.16       27.04     35.76 o 
  -9  -1  10        1.07        1.72      8.36 o 
  -8  -1  10      270.35      322.20     28.73 o 
  -7  -1  10      197.21      174.43     18.24 o 
  -6  -1  10       25.17       21.85     11.82 o 
  -5  -1  10      132.53      121.37     14.19 o 
  -4  -1  10       68.95       73.96     10.47 o 
  -3  -1  10      507.55      510.76     42.76 o 
  -2  -1  10        3.00        2.59      7.68 o 
  -1  -1  10      129.73      112.86     20.78 o 
   0  -1  10      394.76      348.16     51.49 o 
   1  -1  10      101.13      105.25      8.12 o 
   2  -1  10      682.69      701.95     29.71 o 
   3  -1  10        8.19        7.43      5.60 o 
   4  -1  10      233.75      243.43     17.94 o 
   5  -1  10      356.48      369.49     27.83 o 
   6  -1  10       21.28       28.52     13.06 o 
   7  -1  10        6.72       10.12      5.46 o 
   8  -1  10       12.85       17.41     12.49 o 
 -10   0  10       19.47       11.11     21.81 o 
  -9   0  10        2.88        4.30      9.91 o 
  -8   0  10      120.58      129.93     18.60 o 
  -7   0  10      267.96      264.28     20.31 o 
  -6   0  10        2.62        5.14      3.75 o 
  -5   0  10       40.66       39.40     18.30 o 
  -4   0  10       42.70       39.30     17.95 o 
  -3   0  10       80.11       79.14     13.56 o 
  -2   0  10        1.35        0.46      6.43 o 
  -1   0  10       16.44       17.77      3.10 o 
   0   0  10        0.04        1.38      1.63 o 
   1   0  10       17.65       13.64      6.54 o 
   2   0  10        2.26        4.29      4.23 o 
   3   0  10      554.92      579.10     35.71 o 
   4   0  10       32.37       28.91     12.59 o 
   5   0  10       12.02       12.59      8.81 o 
   6   0  10       32.74       33.46     15.37 o 
   7   0  10        1.73        3.15      5.18 o 
   8   0  10        7.50        9.76      8.33 o 
 -10   1  10        0.25        2.02      8.06 o 
  -9   1  10       89.47       77.67     65.80 o 
  -8   1  10        2.61        4.14      6.37 o 
  -7   1  10       57.04       50.08     28.81 o 
  -6   1  10        1.32        1.39      2.81 o 
  -5   1  10       13.08       10.91      8.06 o 
  -4   1  10        5.32        3.59      2.59 o 
  -3   1  10       45.47       44.80      9.48 o 
  -2   1  10       14.52       10.32      4.08 o 
  -1   1  10       32.60       35.43     11.65 o 
   0   1  10       33.29       43.04     17.28 o 
   1   1  10       53.96       49.53     22.10 o 
   2   1  10       36.37       32.25      6.11 o 
   3   1  10      110.28      116.21     12.14 o 
   4   1  10        7.75        9.17      4.78 o 
   5   1  10       32.68       34.55     21.59 o 
   6   1  10       13.94       16.70      9.15 o 
   7   1  10        0.05        0.36      4.27 o 
   8   1  10       19.04       13.56     12.21 o 
 -10   2  10       33.09       28.73     26.58 o 
  -9   2  10        2.84       11.38     10.21 o 
  -8   2  10        0.14        1.74      7.46 o 
  -7   2  10       36.57       25.65     17.43 o 
  -6   2  10       51.77       31.68      7.46 o 
  -5   2  10      541.21      525.91     36.34 o 
  -4   2  10       38.48       43.42      8.30 o 
  -3   2  10       95.73       78.03      5.81 o 
  -2   2  10        0.41        2.87      1.86 o 
  -1   2  10       89.36       97.65      9.60 o 
   0   2  10      160.47      165.02     13.84 o 
   1   2  10      485.20      462.70     28.30 o 
   2   2  10        2.93        3.61      3.51 o 
   3   2  10      247.64      248.76     20.98 o 
   4   2  10       63.30       74.36     12.67 o 
   5   2  10       63.71       61.62     19.29 o 
   6   2  10       57.95       52.62     12.17 o 
   7   2  10        5.52        7.46      8.68 o 
   8   2  10       32.62       20.05     18.54 o 
  -9   3  10      110.44      123.39     16.91 o 
  -8   3  10       45.08       39.92     37.75 o 
  -7   3  10      212.63      229.99     24.27 o 
  -6   3  10       10.76        8.31      5.56 o 
  -5   3  10       43.17       39.71      7.53 o 
  -4   3  10      477.48      473.78     36.58 o 
  -3   3  10       11.59       13.26      9.36 o 
  -2   3  10      344.56      302.18     34.21 o 
  -1   3  10       71.21       71.23     14.99 o 
   0   3  10        0.31        2.45      2.91 o 
   1   3  10      817.50      779.81     25.81 o 
   2   3  10      118.14      127.68     10.64 o 
   3   3  10       32.76       31.75     18.89 o 
   4   3  10      277.43      279.25     22.46 o 
   5   3  10       12.23       19.17     11.75 o 
   6   3  10      287.32      330.94     18.26 o 
   7   3  10        0.84        1.59      4.54 o 
  -9   4  10       61.90       46.00     10.43 o 
  -8   4  10        2.12        2.67      7.24 o 
  -7   4  10        2.97        4.36      5.39 o 
  -6   4  10       87.38       78.24     11.38 o 
  -5   4  10       26.21       27.18     23.07 o 
  -4   4  10       15.80        8.78      7.94 o 
  -3   4  10        0.09        2.41      2.79 o 
  -2   4  10       55.74       42.51     31.32 o 
  -1   4  10       77.94       81.97     30.80 o 
   0   4  10       14.84       14.02      8.24 o 
   1   4  10        1.75        2.64      4.44 o 
   2   4  10        0.16       -1.82      6.56 o 
   3   4  10       12.44        8.28      8.82 o 
   4   4  10       22.91       18.71     12.55 o 
   5   4  10       20.33       14.73     10.03 o 
   6   4  10        8.69        7.58      9.93 o 
   7   4  10       10.90        2.64      3.75 o 
  -8   5  10       16.37       10.32     14.11 o 
  -7   5  10       35.65       24.32     29.22 o 
  -6   5  10       13.60       17.40     10.27 o 
  -5   5  10       10.45       10.16     11.14 o 
  -4   5  10       93.20       89.00     22.11 o 
  -3   5  10      260.11      204.01     20.21 o 
  -1   5  10      931.84      846.96     68.82 o 
   0   5  10        1.99        3.87     10.13 o 
   1   5  10        9.79        5.83      7.60 o 
   2   5  10       28.56       26.04     13.21 o 
   3   5  10       23.86       30.39     24.51 o 
   4   5  10       17.06       20.44     10.79 o 
   5   5  10      187.77      205.13     14.94 o 
   6   5  10       57.21       35.02     27.68 o 
  -8   6  10       44.69       26.20     35.24 o 
  -7   6  10        1.39        2.61      3.65 o 
  -5   6  10       31.94       39.76      8.17 o 
  -3   6  10       84.30       68.66     12.04 o 
  -1   6  10       20.12       20.13     16.50 o 
   0   6  10      216.51      209.64     23.58 o 
   2   6  10        0.73        4.93     11.71 o 
   3   6  10       71.71       91.78     15.45 o 
   4   6  10        0.78        2.21      3.88 o 
   5   6  10       32.10       27.62     21.48 o 
  -4   7  10       98.88      109.86     13.78 o 
  -3   7  10        3.87        4.93      7.87 o 
  -2   7  10       40.47       28.08     28.62 o 
  -1   7  10       12.93       10.48     12.55 o 
   0   7  10       27.40       23.50     19.80 o 
   1   7  10       45.42       35.51     34.23 o 
   2   7  10        0.30        4.00      6.84 o 
   3   7  10        0.09       -0.14      5.20 o 
   4   7  10        2.63        3.95      7.43 o 
  -4   8  10      151.99      129.63     14.76 o 
  -3   8  10        0.92        0.93      3.73 o 
  -2   8  10       29.51       18.95     23.20 o 
  -1   8  10       24.23       14.30     11.96 o 
   0   8  10        0.05        1.53      6.81 o 
   1   8  10        0.00        1.20      6.94 o 
   2   8  10        0.44        3.40      5.26 o 
  -4 -10  11        1.69        3.62      6.54 o 
  -3 -10  11       29.91       22.55     34.12 o 
  -2 -10  11       99.39       85.43     25.46 o 
  -1 -10  11       18.87        8.58     10.89 o 
   0 -10  11       41.56       38.40     50.84 o 
   1 -10  11       13.12       17.87     17.92 o 
   2 -10  11       18.09       12.01     25.57 o 
   3 -10  11       33.89       21.38     29.55 o 
  -5  -9  11      128.29      148.75     27.72 o 
  -4  -9  11       90.24      100.76     19.01 o 
  -3  -9  11       11.01       10.54     17.37 o 
  -2  -9  11        0.41        2.07      7.16 o 
  -1  -9  11       19.73       22.00     16.31 o 
   0  -9  11       35.23       41.26     39.54 o 
   1  -9  11      202.07      216.64     21.95 o 
   2  -9  11        4.05        0.98      9.91 o 
   3  -9  11        0.09        1.68      3.61 o 
   4  -9  11      155.04      154.61     19.50 o 
   5  -9  11       81.82       87.00     10.95 o 
  -6  -8  11       22.19       17.78     12.44 o 
  -5  -8  11       15.92       12.17     14.27 o 
  -4  -8  11       68.30       58.80     45.97 o 
  -3  -8  11        2.19        2.78      5.39 o 
  -2  -8  11        0.21        3.10     15.55 o 
  -1  -8  11       86.25       79.44     15.11 o 
   0  -8  11        8.83       16.26     11.22 o 
   1  -8  11       62.11       70.86     36.14 o 
   2  -8  11       29.56       32.93     20.06 o 
   3  -8  11      164.13      185.47     14.08 o 
   4  -8  11        0.99        3.01      4.32 o 
   5  -8  11      260.43      248.07     19.55 o 
   6  -8  11        5.72        2.21      2.67 o 
  -7  -7  11        4.76        6.17      6.99 o 
  -6  -7  11       75.63       52.70     37.23 o 
  -5  -7  11       11.68       10.23      9.77 o 
  -4  -7  11      134.75      129.50     21.46 o 
  -3  -7  11        8.21        7.57      8.28 o 
  -2  -7  11       14.18       16.37     14.05 o 
  -1  -7  11        6.58        3.54      7.05 o 
   0  -7  11        8.54        6.92      9.56 o 
   1  -7  11        1.86        5.61      9.04 o 
   2  -7  11       27.51       28.51     18.88 o 
   3  -7  11        0.32        3.46      3.55 o 
   4  -7  11        0.02        2.37      4.39 o 
   5  -7  11       88.06       85.57     11.06 o 
   6  -7  11       45.25       31.33     22.41 o 
  -8  -6  11       10.67        6.46      6.71 o 
  -7  -6  11        6.93        6.65      6.98 o 
  -6  -6  11       31.11       26.44     19.17 o 
  -5  -6  11        1.88        4.19      3.80 o 
  -4  -6  11       49.41       57.03     21.54 o 
  -3  -6  11      114.29      118.44     65.09 o 
  -2  -6  11       15.83       19.85     14.54 o 
  -1  -6  11      227.48      236.11     32.11 o 
   0  -6  11       29.54       36.47     20.72 o 
   1  -6  11        8.91        6.36      4.14 o 
   2  -6  11        9.01        8.46      6.81 o 
   3  -6  11        7.69        8.56      5.48 o 
   4  -6  11        1.11        1.51      3.34 o 
   5  -6  11      162.09      178.03     15.56 o 
   6  -6  11      107.13      107.63     16.01 o 
   7  -6  11       68.15       81.21     10.49 o 
  -8  -5  11        3.89        5.32      4.43 o 
  -7  -5  11        3.94        5.63      6.90 o 
  -6  -5  11        7.20        5.23      5.04 o 
  -5  -5  11        0.25        2.06      3.15 o 
  -4  -5  11      213.08      219.83     25.68 o 
  -3  -5  11      266.51      273.51     31.67 o 
  -2  -5  11       82.56       79.30     27.56 o 
  -1  -5  11      239.88      253.19     33.66 o 
   0  -5  11     1017.80     1074.17     60.76 o 
   1  -5  11       20.89       26.09      9.96 o 
   2  -5  11      110.95      123.42     19.19 o 
   3  -5  11      318.79      283.52     24.50 o 
   4  -5  11      257.78      270.32     20.43 o 
   5  -5  11       80.47      101.23     13.53 o 
   6  -5  11       42.75       43.80     23.33 o 
   7  -5  11       82.65       84.19     11.46 o 
  -9  -4  11        0.02       -0.90      7.95 o 
  -8  -4  11       52.62       49.64     10.31 o 
  -7  -4  11        0.41        3.97      4.44 o 
  -6  -4  11      614.47      602.73     28.04 o 
  -5  -4  11      122.49      125.68     13.96 o 
  -4  -4  11       41.84       43.38     17.54 o 
  -3  -4  11      127.65      160.54     19.04 o 
  -2  -4  11        0.01        0.00      7.79 o 
  -1  -4  11       47.84       43.87     29.58 o 
   0  -4  11       94.07       97.50     18.30 o 
   1  -4  11       15.15       11.56      8.16 o 
   2  -4  11      265.83      264.88     21.35 o 
   3  -4  11      137.98      127.75     11.17 o 
   4  -4  11       23.30       21.82     12.10 o 
   5  -4  11      279.40      258.12     19.54 o 
   6  -4  11        4.43        3.73      4.86 o 
   7  -4  11       35.62       24.76     20.46 o 
   8  -4  11      106.33      106.75     13.87 o 
  -9  -3  11        0.06        3.38      5.56 o 
  -8  -3  11       23.66       16.60     11.65 o 
  -7  -3  11       81.60       59.57     26.14 o 
  -6  -3  11      563.20      543.06     37.53 o 
  -5  -3  11       17.39       16.94      7.90 o 
  -4  -3  11       50.10       49.40     20.89 o 
  -3  -3  11       89.72       82.30     16.26 o 
  -2  -3  11      128.50      122.85     17.08 o 
  -1  -3  11       11.97       16.88     12.26 o 
   0  -3  11        0.14        1.58      2.95 o 
   1  -3  11      111.53      105.09      7.02 o 
   2  -3  11      632.60      639.59     26.85 o 
   3  -3  11        0.64        0.84      3.63 o 
   4  -3  11        8.18        8.39      8.89 o 
   5  -3  11       21.96       18.67     11.59 o 
   6  -3  11        4.64        3.26      5.93 o 
   7  -3  11       15.13       15.89     12.43 o 
   8  -3  11       83.78       84.11     12.23 o 
  -9  -2  11       81.34       85.40     15.50 o 
  -8  -2  11       60.66       53.76     36.19 o 
  -7  -2  11       26.65       17.09     11.07 o 
  -6  -2  11       49.82       63.56     20.85 o 
  -5  -2  11      145.16      145.94     11.93 o 
  -4  -2  11       82.52       89.18     13.25 o 
  -3  -2  11       39.66       38.67     25.00 o 
  -2  -2  11       73.76       74.24     38.34 o 
  -1  -2  11      200.38      177.78     19.12 o 
   0  -2  11       92.31       93.50      5.77 o 
   1  -2  11       68.34       72.81     11.72 o 
   2  -2  11       32.20       31.96      5.86 o 
   3  -2  11        2.55        5.69      3.22 o 
   4  -2  11      279.34      306.41     23.34 o 
   5  -2  11        8.99        8.12      6.37 o 
   6  -2  11       60.19       40.96     25.60 o 
   7  -2  11       69.79       59.01      9.77 o 
   8  -2  11       24.93       18.34     19.04 o 
  -9  -1  11       73.67       62.69     54.60 o 
  -8  -1  11       22.48       23.20     18.87 o 
  -7  -1  11       23.55       17.15      9.93 o 
  -6  -1  11        0.70        1.50      3.39 o 
  -5  -1  11        1.93        3.20      3.98 o 
  -4  -1  11        4.79       11.48      7.82 o 
  -3  -1  11      166.89      145.56     17.13 o 
  -2  -1  11       60.49       63.40     40.39 o 
  -1  -1  11      157.88      188.35     22.52 o 
   0  -1  11       63.78       75.97      5.78 o 
   1  -1  11       93.18       94.02      7.91 o 
   2  -1  11        0.04       -0.07      2.66 o 
   3  -1  11        0.35        0.51      3.55 o 
   4  -1  11        7.67       11.20      8.15 o 
   5  -1  11      108.88      110.20     11.50 o 
   6  -1  11        9.95       15.48     14.47 o 
   7  -1  11        3.48        4.28      3.94 o 
   8  -1  11       11.41        8.37      7.34 o 
  -9   0  11       40.31       23.56     30.58 o 
  -8   0  11        5.38        7.16      7.49 o 
  -7   0  11       45.13       41.86     25.46 o 
  -6   0  11       15.27       10.29      7.43 o 
  -5   0  11       44.68       40.56     10.00 o 
  -4   0  11        0.75        2.64      5.99 o 
  -3   0  11      184.32      152.94     18.41 o 
  -2   0  11        2.73        2.91      5.50 o 
  -1   0  11       14.84       16.23     10.05 o 
   0   0  11       60.01       50.40      7.45 o 
   1   0  11      186.55      164.14     11.07 o 
   2   0  11       33.59       33.80     16.24 o 
   3   0  11       43.79       43.31      7.25 o 
   4   0  11      108.40      111.90     11.53 o 
   5   0  11        2.92        2.76      4.62 o 
   6   0  11      166.70      184.13     12.20 o 
   7   0  11        0.01        3.18      4.34 o 
  -9   1  11        7.46        1.80      6.56 o 
  -8   1  11       12.47        8.25     12.45 o 
  -7   1  11      104.84      110.84     17.54 o 
  -6   1  11       36.57       36.56     15.72 o 
  -5   1  11      161.99      141.92     11.77 o 
  -4   1  11       14.63        9.18      5.69 o 
  -3   1  11      359.68      300.36     30.34 o 
  -2   1  11       33.62       36.41      9.45 o 
  -1   1  11      179.89      162.36      8.45 o 
   0   1  11      141.62      126.31      8.32 o 
   1   1  11      154.69      152.12     10.36 o 
   2   1  11       63.21       68.20     10.05 o 
   3   1  11      281.87      307.40     23.36 o 
   4   1  11      157.25      174.70     15.55 o 
   5   1  11       46.30       35.76     29.05 o 
   6   1  11      163.96      190.89     13.08 o 
   7   1  11       64.06       71.27      9.44 o 
  -9   2  11      169.96      179.63     23.12 o 
  -8   2  11        6.03        6.67      7.49 o 
  -7   2  11        8.06        3.35      8.93 o 
  -6   2  11      232.26      220.24     22.96 o 
  -5   2  11      213.08      239.91     20.48 o 
  -4   2  11       33.75       30.53     21.65 o 
  -3   2  11       87.52       53.60     40.88 o 
  -2   2  11       41.94       38.05     33.22 o 
  -1   2  11      107.69      130.26      9.57 o 
   0   2  11       29.47       37.18     19.29 o 
   1   2  11       17.98       19.37      8.98 o 
   2   2  11        0.03        3.70     10.35 o 
   3   2  11       69.32       88.20     10.01 o 
   4   2  11       49.10       52.81     28.98 o 
   5   2  11      274.44      287.87     18.19 o 
   6   2  11       42.94       27.92     16.22 o 
   7   2  11       27.24       24.42     16.23 o 
  -9   3  11        9.44       12.17     17.27 o 
  -8   3  11       24.60       16.67     26.99 o 
  -7   3  11       96.37       79.63     12.80 o 
  -6   3  11       30.08       20.48     21.02 o 
  -5   3  11       90.84       93.55     11.03 o 
  -4   3  11      165.23      133.83     15.25 o 
  -3   3  11       17.95       20.97     14.30 o 
  -2   3  11       14.11       10.19      6.80 o 
  -1   3  11       30.31       27.10     10.27 o 
   0   3  11        0.92        3.81      5.08 o 
   1   3  11      224.47      226.96     17.80 o 
   2   3  11       31.33       24.00     12.59 o 
   3   3  11       26.88       21.75     14.78 o 
   4   3  11        7.21        5.52      7.52 o 
   5   3  11        0.49        0.90      5.36 o 
   6   3  11       13.64       10.19      8.64 o 
  -8   4  11        4.65        6.26      6.32 o 
  -7   4  11        5.34        6.21     15.22 o 
  -6   4  11       30.49       19.28     19.44 o 
  -4   4  11       43.23       32.27     28.43 o 
  -3   4  11      345.53      350.20     33.63 o 
  -2   4  11       25.53       14.07     10.19 o 
  -1   4  11       94.06       89.18      8.28 o 
   0   4  11       26.38       26.34     13.82 o 
   1   4  11      222.28      225.60     17.87 o 
   2   4  11      112.58      108.88     14.16 o 
   3   4  11       60.25       53.16     41.23 o 
   4   4  11      115.95       82.84     56.56 o 
   5   4  11       74.50       94.02     11.38 o 
   6   4  11       20.62       13.78     14.51 o 
  -7   5  11       60.64       41.37     32.00 o 
  -2   5  11      600.83      563.08     41.31 o 
  -1   5  11       22.74       19.74     23.80 o 
   0   5  11       13.91       14.65     13.73 o 
   1   5  11        4.65        5.12      7.79 o 
   3   5  11      114.96      132.38     16.23 o 
   4   5  11       29.71       27.70     21.23 o 
   5   5  11       55.21       24.16     18.60 o 
  -2   6  11       82.13       64.03      9.78 o 
  -1   6  11       84.13       76.14     12.75 o 
   0   6  11        0.77        2.83      6.13 o 
   1   6  11        4.86        3.49      5.91 o 
   2   6  11        0.01        1.23      3.98 o 
   3   6  11        0.44        1.17      3.81 o 
   4   6  11      122.58      127.61     11.22 o 
  -2   7  11       14.32        6.89      8.69 o 
  -1   7  11        5.71        4.77     13.40 o 
   0   7  11        0.37        2.15      5.31 o 
   1   7  11        0.00        1.77      5.09 o 
   2   7  11       11.62        6.29     11.44 o 
  -2   8  11       38.17       21.71     22.85 o 
  -1   8  11        2.36        1.77      4.19 o 
   0   8  11        0.02        2.23      6.97 o 
  -1 -10  12       40.79       40.63     50.52 o 
   0 -10  12        5.65        6.24      6.02 o 
   1 -10  12        6.54        8.58     11.98 o 
  -4  -9  12       24.81       14.27     28.10 o 
  -3  -9  12        6.46        3.40      8.85 o 
  -2  -9  12        0.22        4.68      5.12 o 
  -1  -9  12        1.69        2.86     10.92 o 
   0  -9  12      106.68      118.22     24.29 o 
   1  -9  12       79.38       87.69     18.41 o 
   2  -9  12       13.44       13.62     28.10 o 
   3  -9  12      187.40      197.61     23.04 o 
  -5  -8  12        2.48        2.83      9.80 o 
  -4  -8  12       88.63      106.59     19.93 o 
  -3  -8  12       10.70       17.57     16.37 o 
  -2  -8  12       53.25       40.90     41.97 o 
  -1  -8  12        1.06        8.66      8.06 o 
   0  -8  12      112.16      140.14     23.72 o 
   1  -8  12        0.84        4.38      8.28 o 
   2  -8  12       70.90       96.68     22.69 o 
   3  -8  12       28.28       28.19     34.50 o 
   4  -8  12       19.65       16.12     16.80 o 
  -6  -7  12       11.01        9.38      8.50 o 
  -5  -7  12       22.29       19.34     24.10 o 
  -4  -7  12        8.21        8.33     11.17 o 
  -3  -7  12       88.33       99.59     20.02 o 
  -2  -7  12       69.91       75.79     18.11 o 
  -1  -7  12        0.23        3.05      6.94 o 
   0  -7  12        0.40        1.42      5.20 o 
   1  -7  12       21.55       16.23     18.57 o 
   2  -7  12        9.88        7.19      9.64 o 
   3  -7  12       96.17       87.47     15.50 o 
   4  -7  12       37.93       21.68     21.57 o 
   5  -7  12      168.13      186.49     25.63 o 
  -7  -6  12       27.89       18.36     18.90 o 
  -6  -6  12       38.47       33.66     30.36 o 
  -5  -6  12       28.17       31.26     32.11 o 
  -4  -6  12        7.68        9.94     11.47 o 
  -3  -6  12       42.20       36.47     28.16 o 
  -2  -6  12      104.37      110.98     21.46 o 
  -1  -6  12       11.86       19.64     24.48 o 
   0  -6  12       20.25       29.47     22.88 o 
   1  -6  12        5.14       13.07     12.04 o 
   2  -6  12       65.83       69.74     17.08 o 
   3  -6  12       37.64       45.51     32.71 o 
   4  -6  12      286.40      302.89     30.83 o 
   5  -6  12       26.74       15.59     14.63 o 
   6  -6  12       63.61       56.85     15.46 o 
  -8  -5  12      133.60      119.53     13.18 o 
  -7  -5  12       13.86       10.57      9.96 o 
  -6  -5  12       58.69       43.97     30.00 o 
  -5  -5  12       46.44       43.15     24.76 o 
  -4  -5  12       94.99       92.43     51.85 o 
  -3  -5  12       75.46       69.47     33.66 o 
  -2  -5  12      157.69      181.10     26.25 o 
  -1  -5  12      262.49      276.12     36.25 o 
   0  -5  12        0.21        4.44      7.46 o 
   1  -5  12        9.09        9.12     14.84 o 
   2  -5  12        0.02       -1.85      8.99 o 
   3  -5  12      117.87       92.70     19.66 o 
   4  -5  12      246.58      234.90     29.06 o 
   5  -5  12      110.29      104.96     11.93 o 
   6  -5  12        0.15        1.99      4.89 o 
  -8  -4  12       17.57        8.10      8.00 o 
  -7  -4  12        7.92        7.80      7.55 o 
  -6  -4  12      134.57      114.71     19.17 o 
  -5  -4  12       31.96       30.91     16.09 o 
  -4  -4  12       62.82       51.50     34.34 o 
  -3  -4  12        0.36        0.82      4.00 o 
  -2  -4  12        6.61        8.71      7.84 o 
  -1  -4  12        0.01        3.46      5.01 o 
   0  -4  12      213.89      226.47     29.30 o 
   1  -4  12      112.18       91.61     16.20 o 
   2  -4  12      185.32      185.41     26.17 o 
   3  -4  12       40.34       31.49      6.54 o 
   4  -4  12       94.21       80.98     16.28 o 
   5  -4  12       24.37       14.25     13.90 o 
   6  -4  12       26.92       17.04     23.09 o 
   7  -4  12        6.60        4.44      5.30 o 
  -8  -3  12       15.19       10.13      7.49 o 
  -7  -3  12       44.46       37.84     18.95 o 
  -6  -3  12       75.03       86.13     15.18 o 
  -5  -3  12       18.85       21.45     14.51 o 
  -4  -3  12        3.60        5.83      5.23 o 
  -3  -3  12       85.75       95.62     17.05 o 
  -2  -3  12       46.24       69.91     13.75 o 
  -1  -3  12      393.10      374.19     40.14 o 
   0  -3  12        8.66        7.03      7.57 o 
   1  -3  12       18.56       22.99     19.23 o 
   2  -3  12      598.79      562.04     56.89 o 
   3  -3  12       28.67       24.11     14.59 o 
   4  -3  12       74.46       72.89     11.23 o 
   5  -3  12       22.59       18.39     14.23 o 
   6  -3  12       49.25       50.88     10.92 o 
   7  -3  12      126.33      131.32     12.33 o 
  -8  -2  12       18.50       12.23     12.36 o 
  -7  -2  12       82.03       58.25     11.78 o 
  -6  -2  12      203.81      219.87     15.46 o 
  -5  -2  12       31.68       30.90     12.75 o 
  -4  -2  12       14.32       13.48     11.63 o 
  -3  -2  12       53.76       52.89     26.36 o 
  -2  -2  12        2.44        1.55      7.76 o 
  -1  -2  12       86.65       90.58     14.84 o 
   0  -2  12      214.86      189.03     26.12 o 
   1  -2  12       16.06       20.32     23.12 o 
   2  -2  12      442.71      465.17     33.36 o 
   3  -2  12      165.10      180.79     14.88 o 
   4  -2  12       28.17       17.32     13.53 o 
   5  -2  12        1.38        2.61      3.80 o 
   6  -2  12       12.04       14.10     12.11 o 
   7  -2  12        0.02        1.42      2.59 o 
  -9  -1  12       38.95       22.17     28.40 o 
  -8  -1  12        1.41        4.14      6.78 o 
  -7  -1  12        2.42        4.85      7.71 o 
  -6  -1  12        2.18        3.89      3.56 o 
  -5  -1  12       49.29       44.24     11.24 o 
  -4  -1  12       10.37        6.64      8.20 o 
  -3  -1  12       24.90       40.61     27.56 o 
  -2  -1  12       15.85       17.67     13.13 o 
  -1  -1  12      102.54      105.18     45.21 o 
   0  -1  12       22.82       25.22     27.23 o 
   1  -1  12       16.61       13.48     15.17 o 
   2  -1  12       49.71       47.71      8.13 o 
   3  -1  12       27.67       28.63     17.58 o 
   4  -1  12       30.93       18.58     14.80 o 
   5  -1  12        3.27        4.03      5.23 o 
   6  -1  12       39.53       31.87     22.88 o 
   7  -1  12       24.16       14.74      8.70 o 
  -8   0  12       16.97       16.09     20.02 o 
  -7   0  12      100.17       88.89     15.03 o 
  -6   0  12       23.15       34.05     10.15 o 
  -5   0  12       35.25       23.54     20.47 o 
  -4   0  12        0.29        2.31      9.61 o 
  -3   0  12      124.46      112.53     16.99 o 
  -2   0  12      189.20      181.89     29.49 o 
  -1   0  12      175.05      140.36     21.19 o 
   0   0  12       60.32       54.68     35.46 o 
   1   0  12      118.73      126.88     19.04 o 
   2   0  12       30.60       33.20     18.21 o 
   3   0  12        3.50        3.01      4.78 o 
   4   0  12       58.81       67.24     23.06 o 
   5   0  12       27.63       32.51     19.03 o 
   6   0  12       51.91       37.32     24.30 o 
   7   0  12       26.03       19.81     12.20 o 
  -8   1  12       80.48       52.62     48.34 o 
  -7   1  12      205.00      243.00     23.53 o 
  -6   1  12       34.16       27.07     20.01 o 
  -5   1  12       13.37        7.22     10.13 o 
  -4   1  12       11.90       13.83     19.53 o 
  -3   1  12      133.96      162.86     24.27 o 
  -2   1  12      131.35      129.74     17.73 o 
  -1   1  12        4.50        8.88     10.08 o 
   0   1  12        2.35        6.26     10.43 o 
   1   1  12       66.54       67.94      7.21 o 
   2   1  12       25.89       32.53     14.11 o 
   3   1  12      184.22      196.33     15.78 o 
   4   1  12        1.14        3.23      3.73 o 
   5   1  12       26.24       24.66     22.29 o 
   6   1  12        6.99        7.30      4.81 o 
  -8   2  12       54.42       37.47     45.75 o 
  -7   2  12      177.88      180.69     21.35 o 
  -6   2  12       20.57       23.97     22.14 o 
  -5   2  12        3.73        2.70      7.41 o 
  -4   2  12       17.69       13.40     18.90 o 
  -3   2  12       20.89       12.88     15.52 o 
  -2   2  12       39.93       43.03     31.51 o 
  -1   2  12      283.85      245.95     30.01 o 
   0   2  12       24.70       21.71     23.61 o 
   1   2  12       37.94       31.68     13.61 o 
   2   2  12        2.08        6.43      6.28 o 
   3   2  12       85.62       93.79     10.09 o 
   4   2  12       90.08       93.96     10.85 o 
   5   2  12       47.34       37.56     21.12 o 
   6   2  12        8.43        7.69      3.97 o 
  -8   3  12       25.97       17.65     20.40 o 
  -7   3  12      100.92      104.58     18.27 o 
  -5   3  12        7.85        7.11      6.70 o 
  -4   3  12        0.14        2.04      6.64 o 
  -3   3  12        3.38        4.79      6.64 o 
  -2   3  12       25.13       18.19     20.64 o 
  -1   3  12       55.64       37.12     27.10 o 
   0   3  12       10.94       11.00     12.12 o 
   1   3  12        1.01        2.82      3.58 o 
   2   3  12        1.53        2.68      5.45 o 
   3   3  12        1.65        3.79      5.75 o 
   4   3  12        4.16        4.47      6.54 o 
   5   3  12      141.79      166.40     14.82 o 
  -7   4  12       36.63       29.00     25.49 o 
  -4   4  12      535.72      479.55     30.64 o 
  -3   4  12      140.62      130.99     24.92 o 
  -2   4  12        0.86        5.75     12.34 o 
  -1   4  12       30.67       27.12     20.56 o 
   0   4  12      175.00      185.68     20.10 o 
   1   4  12       77.03       90.96     10.22 o 
   2   4  12      119.68      109.83     25.76 o 
   3   4  12        2.82        4.00      6.70 o 
   4   4  12        0.03        2.75      4.30 o 
   1   5  12       21.70       16.26     14.87 o 
   2   5  12       18.64       16.72     14.92 o 
   3   5  12       20.43        9.37     16.67 o 
   1   6  12       16.82       13.34     12.17 o 
   2   6  12       15.88        6.75     11.98 o 
  -1  -9  13        4.90        6.02     14.24 o 
   0  -9  13        0.13        0.84     11.96 o 
  -4  -8  13       78.65       80.09     19.64 o 
  -3  -8  13        1.13        2.72     10.02 o 
  -2  -8  13        9.51       11.17     10.24 o 
  -1  -8  13       13.82       11.66     14.24 o 
   0  -8  13       13.75       11.00     24.86 o 
   1  -8  13        1.69       -0.11      8.01 o 
   2  -8  13       14.72       12.96     17.76 o 
   3  -8  13        3.33        3.89      8.77 o 
  -5  -7  13       19.45       17.97     26.12 o 
  -4  -7  13       10.11       10.81     20.40 o 
  -3  -7  13       17.25       17.70     22.77 o 
  -2  -7  13       44.35       47.90     14.43 o 
  -1  -7  13        0.44        2.26      9.53 o 
   0  -7  13        0.15        7.52     11.08 o 
   1  -7  13       14.01       22.58     16.78 o 
   2  -7  13      106.29      128.24     19.12 o 
   3  -7  13        5.10        9.72     13.15 o 
   4  -7  13        4.43        7.14     11.68 o 
  -6  -6  13      101.33      100.41     20.86 o 
  -5  -6  13       49.74       47.03     14.52 o 
  -4  -6  13       12.18        9.29     12.20 o 
  -3  -6  13      294.32      303.38     36.03 o 
  -2  -6  13        1.97        0.98      9.89 o 
  -1  -6  13      112.51      117.98     19.28 o 
   0  -6  13       14.39        9.37     14.65 o 
   1  -6  13       35.13       28.98     45.51 o 
   2  -6  13      144.02      143.82     42.21 o 
   3  -6  13       24.96       24.40     26.14 o 
   4  -6  13       10.06       11.06     15.44 o 
   5  -6  13       67.80       71.90     19.83 o 
  -7  -5  13        4.02        2.77      5.24 o 
  -6  -5  13        1.50        6.37      5.02 o 
  -5  -5  13       20.33       22.14     14.60 o 
  -4  -5  13        0.03        2.75      8.50 o 
  -3  -5  13        3.66        1.77      5.50 o 
  -2  -5  13        0.73        4.74      8.91 o 
  -1  -5  13        0.44        6.43      7.41 o 
   0  -5  13       17.71       12.20     24.46 o 
   1  -5  13       26.19       30.09     19.17 o 
   2  -5  13       34.08       40.14     15.60 o 
   3  -5  13        4.89       10.65     11.36 o 
   4  -5  13        0.73        1.20      9.29 o 
  -7  -4  13        0.54        1.08      2.69 o 
  -6  -4  13        9.94       10.45      9.31 o 
  -5  -4  13       89.72       85.89     14.87 o 
  -4  -4  13      101.09      114.46     18.49 o 
  -3  -4  13       82.08       68.87     45.32 o 
  -2  -4  13        1.65        4.79      7.49 o 
  -1  -4  13       92.80      115.17     22.20 o 
   0  -4  13      155.76      161.88     22.41 o 
   1  -4  13      133.62      123.07     64.03 o 
   2  -4  13       21.10       18.00     13.37 o 
   3  -4  13        0.87        2.26      5.42 o 
   4  -4  13      113.75      117.21     20.26 o 
   5  -4  13       83.12       87.23     34.07 o 
  -7  -3  13       18.06       14.35     14.94 o 
  -6  -3  13       54.87       38.15     24.71 o 
  -5  -3  13      159.66      149.57     30.39 o 
  -4  -3  13        5.55        6.35      6.94 o 
  -3  -3  13      102.97      101.66     49.86 o 
  -2  -3  13      185.46      196.63     24.07 o 
  -1  -3  13        3.48        5.31     13.15 o 
   0  -3  13      128.58      137.04     21.43 o 
   1  -3  13       31.76       43.08     40.28 o 
   2  -3  13       45.79       33.31     30.86 o 
   3  -3  13      218.36      231.95     32.44 o 
   4  -3  13        0.69        2.72      8.71 o 
   5  -3  13        9.93       14.41     11.52 o 
   6  -3  13       77.61       87.64     18.44 o 
  -8  -2  13        2.96        2.42      6.94 o 
  -7  -2  13        0.42        2.81      8.82 o 
  -6  -2  13      190.81      174.94     17.63 o 
  -5  -2  13        0.02        2.31      3.10 o 
  -4  -2  13        0.31        8.25      7.82 o 
  -3  -2  13      194.37      196.30     26.39 o 
  -2  -2  13        1.75        3.68      4.87 o 
  -1  -2  13        1.64        2.37      9.70 o 
   0  -2  13       41.34       42.92     33.66 o 
   1  -2  13        1.74        1.85      9.15 o 
   2  -2  13      199.25      214.11     28.10 o 
   3  -2  13       74.61       58.77     52.04 o 
   4  -2  13        5.55        0.76     11.06 o 
   5  -2  13       14.04       10.13     11.87 o 
   6  -2  13       39.83       32.73     39.84 o 
  -8  -1  13       40.05       28.70     25.44 o 
  -7  -1  13       31.29       20.48     26.06 o 
  -6  -1  13        2.68        4.17      5.26 o 
  -5  -1  13      124.30      126.64     16.48 o 
  -4  -1  13       10.50       12.31     13.04 o 
  -3  -1  13       30.79       49.16     12.26 o 
  -2  -1  13        5.05        6.13     10.02 o 
  -1  -1  13      104.35      125.95     17.29 o 
   0  -1  13       10.78       18.00     15.47 o 
   1  -1  13       51.20       48.97     25.14 o 
   2  -1  13       23.09       19.50     24.59 o 
   3  -1  13       93.06       82.25     15.82 o 
   4  -1  13       69.19       57.60     61.63 o 
   5  -1  13       11.70        9.80     11.30 o 
   6  -1  13        5.37        6.29      3.90 o 
  -7   0  13        5.21        6.37      6.75 o 
  -6   0  13       69.63       58.29      9.87 o 
  -5   0  13       57.93       77.34     14.82 o 
  -4   0  13       89.41      110.16     18.68 o 
  -3   0  13        2.86        0.90      3.38 o 
  -2   0  13        3.33        2.34      3.51 o 
  -1   0  13        5.01       13.43     15.41 o 
   0   0  13       94.45      121.87     21.76 o 
   1   0  13      130.90      145.73     71.71 o 
   2   0  13        1.81        1.74      6.92 o 
   3   0  13        1.95        5.01     12.69 o 
   4   0  13       44.89       50.90     53.95 o 
   5   0  13       81.62       86.87     42.13 o 
  -7   1  13        1.58        2.37      7.57 o 
  -5   1  13        5.43        8.20      8.28 o 
  -4   1  13        1.32        2.81      6.10 o 
  -3   1  13       99.01       90.88     13.73 o 
  -2   1  13       95.10       93.47     18.49 o 
  -1   1  13        3.72        2.45      7.46 o 
   0   1  13       15.69       23.80     20.94 o 
   1   1  13      108.08      128.35     22.09 o 
   2   1  13      176.59      176.42     24.10 o 
   3   1  13       16.11       14.68     12.28 o 
   4   1  13        4.40        4.85      5.20 o 
   5   1  13      108.83      121.52     11.84 o 
  -7   2  13        6.50        5.80      4.93 o 
  -5   2  13       25.39       10.27     18.14 o 
  -4   2  13        1.85        3.40      4.09 o 
  -3   2  13        0.87        2.02      7.22 o 
  -2   2  13        0.88        2.59      7.30 o 
  -1   2  13        0.59        4.00      3.79 o 
   0   2  13        0.07        3.35      6.07 o 
   1   2  13       49.57       42.46     48.64 o 
   2   2  13      114.52      104.71     18.49 o 
   3   2  13        0.14        0.74      7.43 o 
   4   2  13        3.01        7.63     13.21 o 
  -4   3  13       29.18       15.96     30.31 o 
  -3   3  13        2.08        5.26      7.71 o 
  -2   3  13      457.48      501.99     40.50 o 
  -1   3  13       18.44       17.57     21.87 o 
   0   3  13       71.23       54.68     20.37 o 
   1   3  13        0.12        2.40      6.37 o 
   2   3  13        5.79        8.55     18.60 o 
   3   3  13      148.79      138.05     20.62 o 
   4   3  13       24.85       18.00     41.53 o 
  -4   4  13        0.09        2.34      6.37 o 
  -3   4  13       26.19       18.79     23.97 o 
  -2   4  13      142.35      132.82     16.31 o 
  -1   4  13       51.98       30.75     44.61 o 
   0   4  13        1.25        3.49     10.46 o 
   1   4  13       16.70       17.48     24.13 o 
  -3  -7  14       52.95       62.34     19.20 o 
  -2  -7  14        0.35        5.28      8.99 o 
  -1  -7  14       40.43       21.05     33.85 o 
   0  -7  14        5.97        9.64     15.09 o 
   1  -7  14      148.29      179.33     24.05 o 
   2  -7  14        3.11        1.85      5.99 o 
  -4  -6  14       49.41       34.18     41.53 o 
  -3  -6  14        4.28        7.73      8.61 o 
  -2  -6  14       45.00       29.30     47.30 o 
  -1  -6  14        0.01        6.62     11.38 o 
   0  -6  14       26.04       12.55     28.40 o 
   1  -6  14       14.21       11.03     18.63 o 
   2  -6  14        7.02        3.81     12.94 o 
   3  -6  14        0.07        2.91      8.06 o 
  -5  -5  14        0.11        2.61      5.72 o 
  -4  -5  14       16.85       19.12     13.92 o 
  -3  -5  14       10.26       10.24      8.52 o 
  -2  -5  14      157.34      171.00     25.87 o 
  -1  -5  14       10.39        5.99      6.67 o 
   0  -5  14        1.09        2.07      8.61 o 
   1  -5  14       66.31       57.38     15.28 o 
   2  -5  14        0.26        1.77      6.97 o 
   3  -5  14        5.62        8.85     10.29 o 
   4  -5  14       86.38       88.62     21.98 o 
  -6  -4  14       22.46        9.64     19.15 o 
  -5  -4  14       89.02      104.25     16.86 o 
  -4  -4  14       90.43      101.01     20.83 o 
  -3  -4  14       37.11       39.71     29.93 o 
  -2  -4  14       25.37       17.51     13.67 o 
  -1  -4  14      184.66      211.41     27.34 o 
   0  -4  14       14.12       15.80     11.85 o 
   1  -4  14      399.62      443.66     38.10 o 
   2  -4  14        7.87        4.58     10.92 o 
   3  -4  14       42.22       58.42     17.37 o 
   4  -4  14       66.62       80.80     17.27 o 
  -5  -3  14       41.19       46.87     35.54 o 
  -4  -3  14       17.22       21.92     28.89 o 
  -3  -3  14       36.02       43.46     11.47 o 
  -2  -3  14        0.29        2.31      3.95 o 
  -1  -3  14       66.88       98.07     25.08 o 
   0  -3  14      281.24      323.32     33.28 o 
   1  -3  14      186.14      191.23     27.97 o 
   2  -3  14       44.51       30.15     46.00 o 
   3  -3  14       25.83       16.53     16.97 o 
   4  -3  14       13.09        7.95     14.92 o 
  -6  -2  14       30.65       13.86     23.09 o 
  -5  -2  14        0.65        1.72      4.98 o 
  -4  -2  14        7.62        7.33     15.88 o 
  -3  -2  14       42.73       26.85     29.06 o 
  -2  -2  14        7.53        7.84     13.78 o 
  -1  -2  14        1.64        6.21      7.87 o 
   0  -2  14       17.32       15.20     21.84 o 
   1  -2  14      156.55      163.65     24.35 o 
   2  -2  14        2.09        7.63     12.45 o 
   3  -2  14        0.23        3.81      8.01 o 
   4  -2  14       12.08        8.17     12.85 o 
  -6  -1  14        0.70        3.24      4.85 o 
  -5  -1  14       16.05       17.59     16.67 o 
  -4  -1  14        0.00        1.93      9.94 o 
  -3  -1  14        0.01        0.98      7.00 o 
  -2  -1  14       92.01       90.69     28.89 o 
  -1  -1  14       41.09       31.10     40.93 o 
   0  -1  14        0.28        1.93      7.63 o 
   1  -1  14       30.26       26.72     33.50 o 
   2  -1  14       41.96       50.27     36.79 o 
   3  -1  14      102.75      113.26     19.77 o 
   4  -1  14        4.37       10.16     16.69 o 
  -5   0  14       32.18       28.51     24.48 o 
  -4   0  14      111.24       93.76     21.49 o 
  -3   0  14       16.40       12.66     18.79 o 
  -2   0  14        1.19        3.19      4.98 o 
  -1   0  14       43.32       53.13     13.21 o 
   0   0  14       81.72       72.41     14.46 o 
   1   0  14       81.94       89.84     17.46 o 
   2   0  14       47.18       30.66     41.18 o 
   3   0  14      124.26      102.56     19.44 o 
   4   0  14       47.46       45.94     55.61 o 
  -5   1  14        0.88        1.61      6.70 o 
  -4   1  14        0.10        1.63      7.71 o 
  -3   1  14        2.61        2.31      8.06 o 
  -2   1  14       10.28       12.09     18.08 o 
  -1   1  14       26.25       20.89     32.27 o 
   0   1  14       26.80       26.61     22.60 o 
   1   1  14       18.87       20.04     22.36 o 
   2   1  14        0.01        4.03      7.03 o 
   3   1  14       68.62       64.11     15.93 o 
  -4   2  14       80.92       31.81     41.59 o 
  -3   2  14        8.22        3.30      4.49 o 
  -2   2  14       69.39       65.39     16.29 o 
  -1   2  14       15.10       16.88     18.19 o 
   0   2  14       34.41       45.62     15.17 o 
   1   2  14       93.47      107.46     17.48 o 
   2   2  14        2.87        0.46      7.52 o 
   3   2  14       10.79        6.64     23.07 o 
  -4   3  14      154.86      156.46     18.11 o 
  -3   3  14       50.91       29.33     40.82 o 
  -2   3  14        6.47        8.71     13.92 o 
  -1   3  14       62.63       91.37     17.48 o 
   0   3  14      318.31      345.16     27.91 o 
   1   3  14        0.10        3.35      8.12 o 
   2   3  14       54.98       59.70     18.49 o 
  -3   4  14       78.02       50.63     11.76 o 
  -2   4  14       47.58       54.93     14.76 o 
   0   4  14       34.77       21.95     43.82 o 
  -3  -5  15      145.15      145.94     24.37 o 
  -2  -5  15      203.67      208.66     27.59 o 
  -1  -5  15       65.37       71.79     19.88 o 
   0  -5  15        9.07        5.91     11.87 o 
   1  -5  15      106.65      108.82     20.34 o 
  -4  -4  15       10.07        6.18      9.83 o 
  -3  -4  15       99.24       96.65     19.34 o 
  -2  -4  15       13.79       13.81     18.16 o 
  -1  -4  15       45.28       45.23     49.92 o 
   0  -4  15        6.97        6.94     12.45 o 
   1  -4  15       75.25       64.38     29.96 o 
   2  -4  15       94.94       95.51     18.82 o 
  -4  -3  15        0.14        2.26      5.04 o 
  -3  -3  15        0.01       -0.46      7.90 o 
  -2  -3  15        0.24        5.12      9.26 o 
  -1  -3  15        8.82        3.19     12.39 o 
   0  -3  15        8.55       15.99     11.82 o 
   1  -3  15       19.61       16.75     29.14 o 
   2  -3  15        0.00        4.33      9.56 o 
  -4  -2  15       44.18       57.82     12.75 o 
  -3  -2  15       13.25       15.33     15.33 o 
  -2  -2  15       15.54       17.62     17.89 o 
  -1  -2  15       17.78       10.95     23.83 o 
   0  -2  15        1.38        7.76     13.78 o 
   1  -2  15      229.88      225.38     24.48 o 
   2  -2  15        0.20        2.59      9.07 o 
  -4  -1  15        8.29        8.99      8.93 o 
  -3  -1  15       37.66       55.61     12.36 o 
  -2  -1  15      104.95      110.35     18.03 o 
  -1  -1  15       42.64       30.69     38.67 o 
   0  -1  15       48.36       31.86     30.99 o 
   1  -1  15      107.92      115.47     26.77 o 
   2  -1  15        4.24        5.94     15.39 o 
  -4   0  15      118.58      132.06     25.84 o 
  -3   0  15        7.72        4.71      9.20 o 
  -2   0  15       16.80       21.79     33.58 o 
  -1   0  15       67.28       94.09     18.63 o 
   0   0  15        0.08        4.19     10.40 o 
   1   0  15       13.47       15.58     35.08 o 
   2   0  15        0.30        3.19      8.09 o 
  -4   1  15       46.24       59.07     16.59 o 
  -3   1  15        6.58        5.15      4.85 o 
  -2   1  15        0.08        1.39      7.11 o 
  -1   1  15       21.02       19.53     29.93 o 
   0   1  15        0.09        2.15      6.64 o 
   1   1  15       62.52       46.76     55.50 o 
  -2   2  15       77.04       70.67     14.62 o 
  -1   2  15       18.68       16.42     36.71 o 
                                                 
